# Supplementary material for: 4-[3-(4-Fluoro­phen­yl)quinoxalin-2-yl]-N-isopropyl­pyridin-2-amine
Source: Acta Crystallogr Sect E Struct Rep Online. 2009 May 20;65(Pt 6):o1344. doi: 10.1107/S1600536809018285 (PMC2969533; doi:10.1107/S1600536809018285)
Supplement: Supplementary file 1 [file e-65-o1344-sup1.cif]

##############################################################################
###                                                                        ###
###        Electronic paper (Acta Crystallographica Section E)             ###
###                                                                        ###
##############################################################################
#                                                                            #
# This CIF contains the data in a paper accepted for publication in Acta     #
# Crystallographica Section E. It conforms to the requirements of Notes      #
# for Authors for Section E, and has been peer reviewed under the auspices   #
# of the IUCr Commission on Journals.                                        #
#                                                                            #
# Full details of the Crystallographic Information File format               #
# are given in the paper "The Crystallographic Information File (CIF):       #
# a New Standard Archive File for Crystallography" by S. R. Hall, F. H.      #
# Allen and I. D. Brown [Acta Cryst. (1991), A47, 655-685].                  #
#                                                                            #
# The current version of the core CIF dictionary is obtainable from          #
# ftp://ftp.iucr.org/pub/cif_core.dic. The current version number is 2.4.    #
#                                                                            #
# Software is freely available for graphical display of the structure(s) in  #
# this CIF.  For information consult the CIF home page http://www.iucr.org/  #
# cif/home.html                                                              #
#                                                                            #
# This file may be used for bona fide research purposes within the           #
# scientific community so long as proper attribution is given to the journal # 
# article from which it was obtained.                                        #
#                                                                            #
##############################################################################
                                             
data_I
_audit_creation_method     SHELXL-97
_chemical_name_systematic
;
4-[3-(4-Fluorophenyl)quinoxalin-2-yl]-<i>N</i>-isopropylpyridin-2-amine
;
_chemical_name_common     ?
_chemical_formula_moiety     'C22 H19 F N4'
_chemical_formula_sum     'C22 H19 F N4'
_chemical_formula_iupac     'C22 H19 F N4'
_chemical_formula_weight     358.41
_chemical_melting_point     ?
_symmetry_cell_setting     monoclinic
_symmetry_space_group_name_H-M     'P 21/n'
_symmetry_space_group_name_Hall     '-P 2yn'
loop_
    _symmetry_equiv_pos_as_xyz
    'x, y, z'
    '-x+1/2, y+1/2, -z+1/2'
    '-x, -y, -z'
    'x-1/2, -y-1/2, z-1/2'
_cell_length_a     17.230(9)
_cell_length_b     5.386(3)
_cell_length_c     19.123(10)
_cell_angle_alpha     90.00
_cell_angle_beta     96.114(13)
_cell_angle_gamma     90.00
_cell_volume     1764.4(16)
_cell_formula_units_Z     4
_cell_measurement_reflns_used     934
_cell_measurement_theta_min     2.2
_cell_measurement_theta_max     19.5
_cell_measurement_temperature     173(2)
_exptl_crystal_description     needle
_exptl_crystal_colour     colourless
_exptl_crystal_size_max     0.4
_exptl_crystal_size_mid     0.06
_exptl_crystal_size_min     0.03
_exptl_crystal_density_diffrn     1.349
_exptl_crystal_density_meas     ?
_exptl_crystal_density_method     'not measured'
_exptl_crystal_F_000     752
_exptl_absorpt_coefficient_mu     0.089
_exptl_absorpt_correction_type     none
_diffrn_ambient_temperature     173(2)
_diffrn_radiation_type     MoK\a
_diffrn_radiation_wavelength     0.71073
_diffrn_radiation_monochromator     graphite
_diffrn_measurement_device_type     'Bruker SMART CCD'
_diffrn_measurement_device     '\k-geometry diffractometer'
_diffrn_measurement_method     'CCD'
_diffrn_detector_area_resol_mean     ?
_diffrn_reflns_number     20392
_diffrn_reflns_av_R_equivalents     0.2357
_diffrn_reflns_av_sigmaI/netI     0.3144
_diffrn_reflns_theta_min     1.51
_diffrn_reflns_theta_max     27.99
_diffrn_reflns_theta_full     27.99
_diffrn_measured_fraction_theta_max     0.994
_diffrn_measured_fraction_theta_full     0.994
_diffrn_reflns_limit_h_min     -22
_diffrn_reflns_limit_h_max     21
_diffrn_reflns_limit_k_min     -7
_diffrn_reflns_limit_k_max     6
_diffrn_reflns_limit_l_min     -25
_diffrn_reflns_limit_l_max     25
_diffrn_standards_number     ?
_diffrn_standards_interval_count     ?
_diffrn_standards_interval_time     ?
_diffrn_standards_decay_%     ?
_refine_special_details
;
Refinement of <i>F</i>^2^ against ALL reflections. The weighted <i>R</i>-factor
<i>wR</i> and goodness of fit <i>S</i> are based on <i>F</i>^2^, conventional
<i>R</i>-factors <i>R</i> are based on <i>F</i>, with <i>F</i> set to zero for
negative <i>F</i>^2^. The threshold expression of <i>F</i>^2^ >
\s(<i>F</i>^2^) is used only for calculating <i>R</i>-factors(gt) <i>etc</i>.
and is not relevant to the choice of reflections for refinement.
<i>R</i>-factors based on <i>F</i>^2^ are statistically about twice as large
as those based on <i>F</i>, and <i>R</i>- factors based on ALL data will be
even larger.
;
_reflns_number_total     4217
_reflns_number_gt     1201
_reflns_threshold_expression     I>2\s(I)
_refine_ls_structure_factor_coef     Fsqd
_refine_ls_matrix_type     full
_refine_ls_R_factor_all     0.2324
_refine_ls_R_factor_gt     0.0493
_refine_ls_wR_factor_ref     0.1226
_refine_ls_wR_factor_obs     0.0867
_refine_ls_goodness_of_fit_ref     0.737
_refine_ls_restrained_S_all     0.737
_refine_ls_number_reflns     4217
_refine_ls_number_parameters     247
_refine_ls_number_restraints     0
_refine_ls_hydrogen_treatment     constr
_refine_ls_weighting_scheme     calc
_refine_ls_weighting_details
                   'calc w=1/[\s^2^(Fo^2^)+(0.03P)^2^] where P=(Fo^2^+2Fc^2^)/3'
_atom_sites_solution_hydrogens     geom
_atom_sites_solution_primary     direct
_atom_sites_solution_secondary     difmap
_refine_ls_shift/su_max     0.000
_refine_ls_shift/su_mean     0.000
_refine_diff_density_max     0.232
_refine_diff_density_min     -0.221
_refine_ls_extinction_method     'SHELXL97 (Sheldrick, 2008)'
_refine_ls_extinction_coef     0.0111(10)
_refine_ls_extinction_expression
                                  'Fc^*^=kFc[1+0.001xFc^2^\l^3^/sin(2\q)]^-1/4^'
loop_
    _atom_type_symbol
    _atom_type_description
    _atom_type_scat_dispersion_real
    _atom_type_scat_dispersion_imag
    _atom_type_scat_source
    'C' 'C' 0.0033 0.0016
                         'International Tables Vol C Tables 4.2.6.8 and 6.1.1.4'
    'H' 'H' 0.0000 0.0000
                         'International Tables Vol C Tables 4.2.6.8 and 6.1.1.4'
    'N' 'N' 0.0061 0.0033
                         'International Tables Vol C Tables 4.2.6.8 and 6.1.1.4'
    'F' 'F' 0.0171 0.0103
                         'International Tables Vol C Tables 4.2.6.8 and 6.1.1.4'
_computing_data_collection     'APEX2 (Bruker, 2006)'
_computing_cell_refinement     'SAINT (Bruker, 2006)'
_computing_data_reduction     'SAINT (Bruker, 2006)'
_computing_structure_solution     'SIR97 (Altomare <i>et al.</i>,  1999)'
_computing_structure_refinement     'SHELXL97 (Sheldrick, 2008)'
_computing_molecular_graphics     'PLATON (Spek, 2009)'
_computing_publication_material     'PLATON (Spek, 2009)'
loop_
    _atom_site_type_symbol
    _atom_site_label
    _atom_site_fract_x
    _atom_site_fract_y
    _atom_site_fract_z
    _atom_site_U_iso_or_equiv
    _atom_site_adp_type
    _atom_site_calc_flag
    _atom_site_refinement_flags
    _atom_site_occupancy
    _atom_site_disorder_assembly
    _atom_site_disorder_group
    F F1 0.32320(13) -0.2743(4) 0.12436(11) 0.0534(7) Uani d . 1 . .
    N N1 0.64239(16) 0.7424(5) 0.21100(13) 0.0280(7) Uani d . 1 . .
    C C2 0.5913(2) 0.5582(6) 0.20994(17) 0.0247(9) Uani d . 1 . .
    C C3 0.5637(2) 0.4311(6) 0.14642(17) 0.0247(9) Uani d . 1 . .
    N N4 0.59317(17) 0.4791(5) 0.08672(14) 0.0286(8) Uani d . 1 . .
    C C5 0.6482(2) 0.6633(6) 0.08760(18) 0.0261(9) Uani d . 1 . .
    C C6 0.6806(2) 0.7247(7) 0.02532(18) 0.0354(9) Uani d . 1 . .
    H H6 0.6676 0.6298 -0.0162 0.043 Uiso calc R 1 . .
    C C7 0.7308(2) 0.9216(7) 0.02466(19) 0.0391(10) Uani d . 1 . .
    H H7 0.7523 0.9632 -0.0176 0.047 Uiso calc R 1 . .
    C C8 0.7511(2) 1.0634(7) 0.08587(19) 0.0360(10) Uani d . 1 . .
    H H8 0.7853 1.2010 0.0843 0.043 Uiso calc R 1 . .
    C C9 0.7220(2) 1.0048(6) 0.14717(18) 0.0320(10) Uani d . 1 . .
    H H9 0.7362 1.0994 0.1885 0.038 Uiso calc R 1 . .
    C C10 0.6703(2) 0.8013(6) 0.14864(18) 0.0288(9) Uani d . 1 . .
    C C11 0.5688(2) 0.4924(6) 0.28109(17) 0.0266(9) Uani d . 1 . .
    C C12 0.5957(2) 0.2739(6) 0.31406(17) 0.0283(9) Uani d . 1 . .
    H H12 0.6229 0.1531 0.2899 0.034 Uiso calc R 1 . .
    C C13 0.5814(2) 0.2386(6) 0.38249(17) 0.0299(9) Uani d . 1 . .
    H H13 0.6023 0.0934 0.4056 0.036 Uiso calc R 1 . .
    N N14 0.54053(16) 0.3921(5) 0.41920(13) 0.0260(7) Uani d . 1 . .
    C C15 0.50848(19) 0.5941(6) 0.38430(17) 0.0259(9) Uani d . 1 . .
    C C16 0.5247(2) 0.6521(6) 0.31639(17) 0.0271(9) Uani d . 1 . .
    H H16 0.5054 0.8016 0.2946 0.033 Uiso calc R 1 . .
    N N17 0.46189(16) 0.7389(5) 0.42120(13) 0.0289(7) Uani d . 1 . .
    H H17 0.4566 0.6623 0.4685 0.035 Uiso d R 1 . .
    C C18 0.4038(2) 0.9131(6) 0.38765(17) 0.0309(9) Uani d . 1 . .
    H H18 0.4304 1.0266 0.3564 0.037 Uiso calc R 1 . .
    C C19 0.3386(2) 0.7750(7) 0.34280(18) 0.0419(10) Uani d . 1 . .
    H H19A 0.3128 0.6598 0.3726 0.063 Uiso calc R 1 . .
    H H19B 0.3609 0.6818 0.3057 0.063 Uiso calc R 1 . .
    H H19C 0.3004 0.8949 0.3214 0.063 Uiso calc R 1 . .
    C C20 0.3708(2) 1.0676(6) 0.44350(17) 0.0374(10) Uani d . 1 . .
    H H20A 0.3427 0.9596 0.4735 0.056 Uiso calc R 1 . .
    H H20B 0.3347 1.1917 0.4210 0.056 Uiso calc R 1 . .
    H H20C 0.4134 1.1516 0.4722 0.056 Uiso calc R 1 . .
    C C21 0.4997(2) 0.2437(6) 0.14209(16) 0.0255(8) Uani d . 1 . .
    C C22 0.4995(2) 0.0513(6) 0.09329(17) 0.0301(9) Uani d . 1 . .
    H H22 0.5402 0.0418 0.0636 0.036 Uiso calc R 1 . .
    C C23 0.4409(2) -0.1263(6) 0.08723(18) 0.0356(10) Uani d . 1 . .
    H H23 0.4414 -0.2598 0.0548 0.043 Uiso calc R 1 . .
    C C24 0.3825(2) -0.1020(7) 0.1296(2) 0.0360(10) Uani d . 1 . .
    C C25 0.3785(2) 0.0856(7) 0.17772(18) 0.0347(10) Uani d . 1 . .
    H H25 0.3365 0.0952 0.2060 0.042 Uiso calc R 1 . .
    C C26 0.4380(2) 0.2604(7) 0.18368(17) 0.0321(9) Uani d . 1 . .
    H H26 0.4367 0.3928 0.2164 0.039 Uiso calc R 1 . .
loop_
    _atom_site_aniso_label
    _atom_site_aniso_U_11
    _atom_site_aniso_U_22
    _atom_site_aniso_U_33
    _atom_site_aniso_U_12
    _atom_site_aniso_U_13
    _atom_site_aniso_U_23
    F1 0.0456(16) 0.0392(14) 0.0736(16) -0.0154(12) -0.0022(12) 0.0043(13)
    N1 0.0310(19) 0.0222(16) 0.0312(17) 0.0018(16) 0.0047(14) 0.0014(15)
    C2 0.025(2) 0.020(2) 0.030(2) 0.0058(17) 0.0039(18) 0.0025(18)
    C3 0.027(2) 0.022(2) 0.026(2) 0.0052(17) 0.0060(18) -0.0013(18)
    N4 0.0292(19) 0.0244(18) 0.0325(18) 0.0068(15) 0.0053(15) 0.0005(14)
    C5 0.028(2) 0.024(2) 0.027(2) 0.0018(17) 0.0059(18) 0.0003(17)
    C6 0.037(3) 0.033(2) 0.037(2) 0.005(2) 0.0078(19) -0.002(2)
    C7 0.038(3) 0.040(3) 0.040(3) 0.007(2) 0.012(2) 0.011(2)
    C8 0.031(3) 0.030(2) 0.047(2) 0.0018(18) 0.005(2) 0.004(2)
    C9 0.029(2) 0.029(2) 0.038(2) 0.0020(18) 0.0052(19) 0.0032(18)
    C10 0.028(2) 0.027(2) 0.032(2) 0.0022(18) 0.0067(18) 0.0028(18)
    C11 0.026(2) 0.025(2) 0.029(2) -0.0075(17) 0.0027(18) -0.0067(18)
    C12 0.033(2) 0.021(2) 0.030(2) 0.0001(18) 0.0025(18) -0.0038(18)
    C13 0.032(2) 0.020(2) 0.039(2) 0.0047(19) 0.0096(19) 0.0011(19)
    N14 0.0308(19) 0.0169(16) 0.0307(17) -0.0021(15) 0.0051(15) -0.0004(14)
    C15 0.026(2) 0.022(2) 0.030(2) -0.0021(18) 0.0031(18) -0.0024(18)
    C16 0.035(2) 0.018(2) 0.028(2) -0.0004(16) 0.0027(19) -0.0013(16)
    N17 0.0362(19) 0.0258(17) 0.0254(16) 0.0099(15) 0.0060(14) 0.0040(15)
    C18 0.032(2) 0.025(2) 0.035(2) -0.0007(19) 0.0040(19) -0.0001(18)
    C19 0.037(3) 0.046(3) 0.042(2) 0.001(2) 0.001(2) -0.002(2)
    C20 0.041(3) 0.029(2) 0.044(2) 0.0097(19) 0.014(2) 0.0001(19)
    C21 0.029(2) 0.0200(19) 0.0268(19) 0.0030(19) 0.0021(17) 0.0039(18)
    C22 0.033(2) 0.024(2) 0.033(2) 0.0069(18) 0.0013(19) 0.0042(19)
    C23 0.041(3) 0.021(2) 0.043(2) 0.0047(19) -0.006(2) -0.0029(18)
    C24 0.035(3) 0.026(2) 0.045(2) -0.011(2) -0.003(2) 0.009(2)
    C25 0.031(3) 0.037(2) 0.035(2) 0.003(2) 0.0031(19) 0.006(2)
    C26 0.031(2) 0.033(2) 0.032(2) 0.001(2) 0.0004(18) -0.0017(19)
_geom_special_details
;
All e.s.d.'s (except the e.s.d. in the dihedral angle between two l.s. planes)
are estimated using the full covariance matrix. The cell e.s.d.'s are taken
into account individually in the estimation of e.s.d.'s in distances, angles
and torsion angles; correlations between e.s.d.'s in cell parameters are only
used when they are defined by crystal symmetry. An approximate (isotropic)
treatment of cell e.s.d.'s is used for estimating e.s.d.'s involving l.s.
planes.
;
loop_
    _geom_bond_atom_site_label_1
    _geom_bond_atom_site_label_2
    _geom_bond_site_symmetry_2
    _geom_bond_distance
    _geom_bond_publ_flag
    F1 C24 . 1.376(4) ?
    N1 C2 . 1.325(4) ?
    N1 C10 . 1.370(4) ?
    C2 C3 . 1.431(4) ?
    C2 C11 . 1.497(4) ?
    C3 N4 . 1.324(4) ?
    C3 C21 . 1.491(4) ?
    N4 C5 . 1.371(4) ?
    C5 C10 . 1.402(4) ?
    C5 C6 . 1.407(4) ?
    C6 C7 . 1.370(5) ?
    C6 H6 . 0.9500 ?
    C7 C8 . 1.410(4) ?
    C7 H7 . 0.9500 ?
    C8 C9 . 1.360(4) ?
    C8 H8 . 0.9500 ?
    C9 C10 . 1.414(4) ?
    C9 H9 . 0.9500 ?
    C11 C16 . 1.372(4) ?
    C11 C12 . 1.391(4) ?
    C12 C13 . 1.370(4) ?
    C12 H12 . 0.9500 ?
    C13 N14 . 1.334(4) ?
    C13 H13 . 0.9500 ?
    N14 C15 . 1.362(4) ?
    C15 N17 . 1.368(4) ?
    C15 C16 . 1.393(4) ?
    C16 H16 . 0.9500 ?
    N17 C18 . 1.469(4) ?
    N17 H17 . 1.0071 ?
    C18 C20 . 1.512(4) ?
    C18 C19 . 1.532(4) ?
    C18 H18 . 1.0000 ?
    C19 H19A . 0.9800 ?
    C19 H19B . 0.9800 ?
    C19 H19C . 0.9800 ?
    C20 H20A . 0.9800 ?
    C20 H20B . 0.9800 ?
    C20 H20C . 0.9800 ?
    C21 C22 . 1.394(4) ?
    C21 C26 . 1.397(4) ?
    C22 C23 . 1.386(5) ?
    C22 H22 . 0.9500 ?
    C23 C24 . 1.363(4) ?
    C23 H23 . 0.9500 ?
    C24 C25 . 1.373(4) ?
    C25 C26 . 1.387(4) ?
    C25 H25 . 0.9500 ?
    C26 H26 . 0.9500 ?
loop_
    _geom_angle_atom_site_label_1
    _geom_angle_atom_site_label_2
    _geom_angle_atom_site_label_3
    _geom_angle_site_symmetry_1
    _geom_angle_site_symmetry_3
    _geom_angle
    _geom_angle_publ_flag
    C2 N1 C10 . . 117.0(3) ?
    N1 C2 C3 . . 122.1(3) ?
    N1 C2 C11 . . 113.5(3) ?
    C3 C2 C11 . . 124.3(3) ?
    N4 C3 C2 . . 121.0(3) ?
    N4 C3 C21 . . 115.7(3) ?
    C2 C3 C21 . . 123.2(3) ?
    C3 N4 C5 . . 117.3(3) ?
    N4 C5 C10 . . 121.4(3) ?
    N4 C5 C6 . . 119.7(3) ?
    C10 C5 C6 . . 118.8(3) ?
    C7 C6 C5 . . 119.9(3) ?
    C7 C6 H6 . . 120.1 ?
    C5 C6 H6 . . 120.1 ?
    C6 C7 C8 . . 120.8(3) ?
    C6 C7 H7 . . 119.6 ?
    C8 C7 H7 . . 119.6 ?
    C9 C8 C7 . . 120.6(4) ?
    C9 C8 H8 . . 119.7 ?
    C7 C8 H8 . . 119.7 ?
    C8 C9 C10 . . 119.2(4) ?
    C8 C9 H9 . . 120.4 ?
    C10 C9 H9 . . 120.4 ?
    N1 C10 C5 . . 120.8(3) ?
    N1 C10 C9 . . 118.5(3) ?
    C5 C10 C9 . . 120.7(3) ?
    C16 C11 C12 . . 118.8(3) ?
    C16 C11 C2 . . 120.6(3) ?
    C12 C11 C2 . . 120.4(3) ?
    C13 C12 C11 . . 117.7(3) ?
    C13 C12 H12 . . 121.1 ?
    C11 C12 H12 . . 121.1 ?
    N14 C13 C12 . . 125.1(3) ?
    N14 C13 H13 . . 117.4 ?
    C12 C13 H13 . . 117.4 ?
    C13 N14 C15 . . 116.5(3) ?
    N14 C15 N17 . . 115.6(3) ?
    N14 C15 C16 . . 121.6(3) ?
    N17 C15 C16 . . 122.7(3) ?
    C11 C16 C15 . . 119.7(3) ?
    C11 C16 H16 . . 120.2 ?
    C15 C16 H16 . . 120.2 ?
    C15 N17 C18 . . 123.3(3) ?
    C15 N17 H17 . . 110.1 ?
    C18 N17 H17 . . 122.1 ?
    N17 C18 C20 . . 109.5(3) ?
    N17 C18 C19 . . 111.1(3) ?
    C20 C18 C19 . . 110.7(3) ?
    N17 C18 H18 . . 108.5 ?
    C20 C18 H18 . . 108.5 ?
    C19 C18 H18 . . 108.5 ?
    C18 C19 H19A . . 109.5 ?
    C18 C19 H19B . . 109.5 ?
    H19A C19 H19B . . 109.5 ?
    C18 C19 H19C . . 109.5 ?
    H19A C19 H19C . . 109.5 ?
    H19B C19 H19C . . 109.5 ?
    C18 C20 H20A . . 109.5 ?
    C18 C20 H20B . . 109.5 ?
    H20A C20 H20B . . 109.5 ?
    C18 C20 H20C . . 109.5 ?
    H20A C20 H20C . . 109.5 ?
    H20B C20 H20C . . 109.5 ?
    C22 C21 C26 . . 118.8(3) ?
    C22 C21 C3 . . 119.3(3) ?
    C26 C21 C3 . . 121.9(3) ?
    C23 C22 C21 . . 121.2(3) ?
    C23 C22 H22 . . 119.4 ?
    C21 C22 H22 . . 119.4 ?
    C24 C23 C22 . . 117.4(3) ?
    C24 C23 H23 . . 121.3 ?
    C22 C23 H23 . . 121.3 ?
    C23 C24 C25 . . 124.2(4) ?
    C23 C24 F1 . . 118.8(4) ?
    C25 C24 F1 . . 117.0(4) ?
    C24 C25 C26 . . 117.7(4) ?
    C24 C25 H25 . . 121.1 ?
    C26 C25 H25 . . 121.1 ?
    C25 C26 C21 . . 120.6(4) ?
    C25 C26 H26 . . 119.7 ?
    C21 C26 H26 . . 119.7 ?
loop_
    _geom_torsion_atom_site_label_1
    _geom_torsion_atom_site_label_2
    _geom_torsion_atom_site_label_3
    _geom_torsion_atom_site_label_4
    _geom_torsion_site_symmetry_1
    _geom_torsion_site_symmetry_2
    _geom_torsion_site_symmetry_3
    _geom_torsion_site_symmetry_4
    _geom_torsion
    _geom_torsion_publ_flag
    C10 N1 C2 C3 . . . . -2.4(5) ?
    C10 N1 C2 C11 . . . . 175.3(3) ?
    N1 C2 C3 N4 . . . . 5.8(5) ?
    C11 C2 C3 N4 . . . . -171.7(3) ?
    N1 C2 C3 C21 . . . . -172.7(3) ?
    C11 C2 C3 C21 . . . . 9.9(5) ?
    C2 C3 N4 C5 . . . . -3.1(5) ?
    C21 C3 N4 C5 . . . . 175.4(3) ?
    C3 N4 C5 C10 . . . . -2.2(5) ?
    C3 N4 C5 C6 . . . . -179.0(3) ?
    N4 C5 C6 C7 . . . . 174.8(3) ?
    C10 C5 C6 C7 . . . . -2.1(5) ?
    C5 C6 C7 C8 . . . . 0.4(5) ?
    C6 C7 C8 C9 . . . . 1.0(6) ?
    C7 C8 C9 C10 . . . . -0.7(5) ?
    C2 N1 C10 C5 . . . . -2.9(5) ?
    C2 N1 C10 C9 . . . . 177.0(3) ?
    N4 C5 C10 N1 . . . . 5.5(5) ?
    C6 C5 C10 N1 . . . . -177.7(3) ?
    N4 C5 C10 C9 . . . . -174.4(3) ?
    C6 C5 C10 C9 . . . . 2.4(5) ?
    C8 C9 C10 N1 . . . . 179.1(3) ?
    C8 C9 C10 C5 . . . . -1.0(5) ?
    N1 C2 C11 C16 . . . . 69.2(4) ?
    C3 C2 C11 C16 . . . . -113.1(4) ?
    N1 C2 C11 C12 . . . . -107.4(4) ?
    C3 C2 C11 C12 . . . . 70.3(5) ?
    C16 C11 C12 C13 . . . . -4.8(5) ?
    C2 C11 C12 C13 . . . . 171.9(3) ?
    C11 C12 C13 N14 . . . . 3.4(5) ?
    C12 C13 N14 C15 . . . . 2.5(5) ?
    C13 N14 C15 N17 . . . . 175.2(3) ?
    C13 N14 C15 C16 . . . . -6.9(5) ?
    C12 C11 C16 C15 . . . . 0.6(5) ?
    C2 C11 C16 C15 . . . . -176.1(3) ?
    N14 C15 C16 C11 . . . . 5.5(5) ?
    N17 C15 C16 C11 . . . . -176.8(3) ?
    N14 C15 N17 C18 . . . . -160.1(3) ?
    C16 C15 N17 C18 . . . . 22.0(5) ?
    C15 N17 C18 C20 . . . . -172.2(3) ?
    C15 N17 C18 C19 . . . . 65.2(4) ?
    N4 C3 C21 C22 . . . . 31.4(5) ?
    C2 C3 C21 C22 . . . . -150.1(3) ?
    N4 C3 C21 C26 . . . . -146.0(3) ?
    C2 C3 C21 C26 . . . . 32.5(5) ?
    C26 C21 C22 C23 . . . . -2.2(5) ?
    C3 C21 C22 C23 . . . . -179.7(3) ?
    C21 C22 C23 C24 . . . . 1.6(5) ?
    C22 C23 C24 C25 . . . . -0.3(6) ?
    C22 C23 C24 F1 . . . . 179.5(3) ?
    C23 C24 C25 C26 . . . . -0.3(5) ?
    F1 C24 C25 C26 . . . . 179.9(3) ?
    C24 C25 C26 C21 . . . . -0.3(5) ?
    C22 C21 C26 C25 . . . . 1.5(5) ?
    C3 C21 C26 C25 . . . . 178.9(3) ?
loop_
    _geom_hbond_atom_site_label_D
    _geom_hbond_atom_site_label_H
    _geom_hbond_atom_site_label_A
    _geom_hbond_site_symmetry_A
    _geom_hbond_distance_DH
    _geom_hbond_distance_HA
    _geom_hbond_distance_DA
    _geom_hbond_angle_DHA
    N17 H17 N14 3_666 1.01 2.16 3.137(4) 162
data_global
_journal_date_recd_electronic     2009-05-14
_journal_date_accepted     2009-05-14
_journal_name_full     'Acta Crystallographica, Section E'
_journal_year     2009
_journal_volume     65
_journal_issue      6
_journal_page_first     o1344
_journal_page_last     o1344
_journal_paper_category     QO
_journal_coeditor_code     BT2957
_publ_contact_author_name     'Stefan Laufer'
_publ_contact_author_address
;
Institute of Pharmacy
Department of Pharmaceutical and Medicinal Chemistry
Eberhard-Karls-University T\"ubingen
Auf der Morgenstelle 8
72076 T\"ubingen
Germany
;
_publ_contact_author_email     'stefan.laufer@uni-tuebingen.de'
_publ_contact_author_fax     '+49 7071295037'
_publ_contact_author_phone     '+49 70712972459'
_publ_section_title
;
4-[3-(4-Fluorophenyl)quinoxalin-2-yl]-<i>N</i>-isopropylpyridin-2-amine
;
loop_
    _publ_author_name
    _publ_author_address
    'Koch, Pierre'
;
Institute of Pharmacy
Department of Pharmaceutical and Medicinal Chemistry
Eberhard-Karls-University T\"ubingen
Auf der Morgenstelle 8
72076 T\"ubingen
Germany
;
    'Schollmeyer, Dieter'
;
Department of Organic Chemistry
Johannes Gutenberg-University Mainz,
Duesbergweg 10-14
D-55099 Mainz
Germany
;
    'Laufer, Stefan'
;
Institute of Pharmacy
Department of Pharmaceutical and Medicinal Chemistry
Eberhard-Karls-University T\"ubingen
Auf der Morgenstelle 8
72076 T\"ubingen
Germany
;
