# Supplementary material for: 4-[3-(4-Fluoro­phen­yl)quinoxalin-2-yl]-N-isopropyl­pyridin-2-amine
Source: Acta Crystallogr Sect E Struct Rep Online. 2009 May 20;65(Pt 6):o1344. doi: 10.1107/S1600536809018285 (PMC2969533; doi:10.1107/S1600536809018285)
Supplement: Supplementary file 2 [file e-65-o1344-Isup2.hkl]

# 
# h,k,l, Fc-squared, Fo-squared, sigma(Fo-squared) and status flag 
# 
data_I
_shelx_title ' pk03076 in P2(1)/n' 
_shelx_refln_list_code          4 
_shelx_F_calc_maximum      196.98 
_exptl_crystal_F_000       752.00 
_reflns_d_resolution_high  0.7571 
 
loop_ 
 _symmetry_equiv_pos_as_xyz 
 'x, y, z' 
 '-x+1/2, y+1/2, -z+1/2' 
 '-x, -y, -z' 
 'x-1/2, -y-1/2, z-1/2' 
 
_cell_length_a    17.2300 
_cell_length_b     5.3856 
_cell_length_c    19.1230 
_cell_angle_alpha  90.000 
_cell_angle_beta   96.114 
_cell_angle_gamma  90.000 
 
_shelx_F_squared_multiplier     1.000 
 
loop_ 
 _refln_index_h 
 _refln_index_k 
 _refln_index_l 
 _refln_F_squared_calc 
 _refln_F_squared_meas 
 _refln_F_squared_sigma 
 _refln_observed_status 
   2   0   0    11964.21    13885.78   1029.02 o 
   4   0   0     2122.26     2062.30    154.07 o 
   6   0   0       53.34       81.14     38.29 o 
   8   0   0        6.43      -19.51     40.89 o 
  10   0   0       83.66       97.60     51.80 o 
  12   0   0     1506.07     1351.34     94.43 o 
  14   0   0        0.06      -34.15     67.58 o 
  16   0   0       28.69       80.24     98.22 o 
  18   0   0      102.34        4.01    104.21 o 
  20   0   0        1.50       42.51    117.42 o 
  22   0   0      121.27      141.05    206.82 o 
   1   1   0      811.70      745.71     22.52 o 
   2   1   0      503.33      468.57     22.52 o 
   3   1   0     3938.05     3732.10    115.71 o 
   4   1   0     4330.42     4360.15    177.59 o 
   5   1   0      171.30      190.49     28.96 o 
   6   1   0      891.90      904.04     37.73 o 
   7   1   0      605.40      684.63     38.58 o 
   8   1   0      389.63      430.14     38.07 o 
   9   1   0     2048.78     1979.76     74.68 o 
  10   1   0      480.75      418.87     41.58 o 
  11   1   0      434.00      466.47     43.90 o 
  12   1   0      265.49      239.08     42.51 o 
  13   1   0       20.84      -43.82     43.82 o 
  14   1   0        0.02       -9.38     51.52 o 
  15   1   0        6.97      -31.37     53.62 o 
  16   1   0      196.16      184.53     61.38 o 
  17   1   0      309.07      278.96     73.87 o 
  18   1   0      143.48       61.99     70.73 o 
  19   1   0        1.60      -38.12     78.10 o 
  20   1   0       11.89       55.26     83.41 o 
  21   1   0       21.09       31.53     96.45 o 
  22   1   0       36.11       20.36     99.60 o 
   0   2   0     1273.36     1266.40     50.63 o 
   1   2   0       52.69       46.92     22.77 o 
   2   2   0        0.72       -4.43     26.43 o 
   3   2   0       86.79       75.21     21.03 o 
   4   2   0      682.36      676.98     30.25 o 
   5   2   0       10.26        8.73     27.37 o 
   6   2   0     7096.85     7674.36    295.51 o 
   7   2   0      171.88      199.05     36.12 o 
   8   2   0     1510.85     1489.99     61.27 o 
   9   2   0        6.32       19.44     35.74 o 
  10   2   0      265.02      262.90     43.49 o 
  11   2   0        6.97      -39.50     39.50 o 
  12   2   0      102.50      106.71     45.38 o 
  13   2   0      172.29       64.25     52.75 o 
  14   2   0      113.82       73.40     55.61 o 
  15   2   0      138.78      147.45     61.14 o 
  16   2   0       19.21      -19.45     59.87 o 
  17   2   0       39.54        7.75     68.25 o 
  18   2   0        0.37      -75.20     75.20 o 
  19   2   0       24.96      -20.09     79.05 o 
  20   2   0        0.03       37.02     85.56 o 
  21   2   0      129.51      142.38     94.07 o 
   1   3   0       22.84        8.82     25.25 o 
   2   3   0        2.92      -18.23     27.99 o 
   3   3   0        0.00       11.20     34.10 o 
   4   3   0      248.41      283.11     42.95 o 
   5   3   0     1556.63     1521.25     49.75 o 
   6   3   0       37.70       69.52     29.66 o 
   7   3   0      580.37      645.28     43.97 o 
   8   3   0       28.90       38.83     35.91 o 
   9   3   0       30.25       13.88     38.48 o 
  10   3   0      102.06       71.27     41.64 o 
  11   3   0      322.05      335.01     52.42 o 
  12   3   0      244.56      246.30     53.67 o 
  13   3   0       10.11      -44.31     56.28 o 
  14   3   0      320.62      291.56     67.90 o 
  15   3   0       12.33        1.83     63.83 o 
  16   3   0        4.78       56.22     66.76 o 
  17   3   0       17.15       23.28     70.72 o 
  18   3   0        3.78       15.06     72.93 o 
  19   3   0        0.57      -56.88     79.05 o 
  20   3   0       32.54      142.05     88.16 o 
   0   4   0     1181.07     1249.30     75.83 o 
   1   4   0        2.14       18.16     27.14 o 
   2   4   0       54.58       54.44     33.94 o 
   3   4   0       81.31       99.28     41.98 o 
   4   4   0       55.36       51.60     43.82 o 
   5   4   0        0.08       -3.59     42.42 o 
   6   4   0        2.56      -17.44     43.34 o 
   7   4   0       42.04        4.07     52.64 o 
   8   4   0      325.46      419.68     54.04 o 
   9   4   0      106.17      121.64     45.35 o 
  10   4   0       43.60       10.11     45.61 o 
  11   4   0        7.43       17.95     47.72 o 
  12   4   0      520.70      479.81     69.08 o 
  13   4   0      484.61      489.77     78.07 o 
  14   4   0       85.71       33.65     64.20 o 
  15   4   0       13.13      -38.45     64.25 o 
  16   4   0        4.22      -53.57     68.13 o 
  17   4   0       44.73      101.47     73.65 o 
  18   4   0        5.22       -2.67     74.06 o 
   1   5   0      157.12      113.65     42.15 o 
   2   5   0       32.93       47.46     38.57 o 
   3   5   0      315.23      366.86     54.97 o 
   4   5   0       38.46       64.58     56.36 o 
   5   5   0      632.78      567.59     72.82 o 
   6   5   0       67.43       83.33     59.88 o 
   7   5   0       25.10       -1.05     58.07 o 
   8   5   0        2.38       79.72     64.10 o 
   9   5   0       17.01       22.03     64.77 o 
  10   5   0       43.95       88.00     68.91 o 
  11   5   0        3.18       -0.16     70.79 o 
  12   5   0       80.07       30.68     73.43 o 
  13   5   0       40.79        5.36     63.81 o 
  14   5   0      129.28      210.28     70.98 o 
  15   5   0        0.08       51.02     69.77 o 
  16   5   0        4.47       21.98    110.50 o 
   0   6   0     1296.97     1149.19     97.31 o 
   1   6   0       26.30      -38.89    104.64 o 
   2   6   0      147.85       53.18    109.58 o 
   3   6   0      111.45       94.31    116.28 o 
   4   6   0        6.21     -114.01    114.01 o 
   5   6   0        1.58       27.00    121.56 o 
   6   6   0        4.27      -53.80    109.22 o 
   7   6   0        1.50       28.52    115.55 o 
   8   6   0       64.85       22.03    146.42 o 
   9   6   0        5.41       16.93    123.82 o 
  10   6   0       22.92       57.07    139.92 o 
  11   6   0        1.20       54.79    141.40 o 
  12   6   0        7.74      177.38    183.12 o 
   3   7   0        0.54      -43.79    123.10 o 
 -21   0   1        0.64       69.59    118.86 o 
 -19   0   1       37.48      -19.20    103.97 o 
 -17   0   1      848.72      661.97    194.95 o 
 -15   0   1     1587.76     1464.46    138.74 o 
 -13   0   1     1108.18     1093.73    124.16 o 
 -11   0   1       36.44       30.00     57.27 o 
  -9   0   1        5.59       10.09     41.84 o 
  -7   0   1      886.61      925.58     62.90 o 
  -5   0   1     8813.21     8896.68    790.79 o 
  -3   0   1     3183.84     2732.29    173.45 o 
  -1   0   1     4219.30     3606.42    172.48 o 
   1   0   1      611.52      542.29     36.90 o 
   3   0   1     9803.18    10620.08   1079.24 o 
   5   0   1      607.36      657.52     57.67 o 
   7   0   1      304.38      366.38     46.75 o 
   9   0   1        1.99       -8.13     48.16 o 
  11   0   1      573.78      568.65     67.85 o 
  13   0   1       53.59       10.05     68.06 o 
  15   0   1      508.29      563.81     91.01 o 
  17   0   1      406.21      455.97    118.66 o 
  19   0   1      209.26      247.26    121.80 o 
  21   0   1       14.16       46.97    121.02 o 
 -22   1   1       22.35       -9.13     98.26 o 
 -21   1   1       25.95       61.89     86.87 o 
 -20   1   1        7.99       45.64     84.21 o 
 -19   1   1       42.48       51.72     80.28 o 
 -18   1   1       47.37      -11.72     75.25 o 
 -17   1   1       28.38       51.00     67.84 o 
 -16   1   1       15.28      -48.61     56.83 o 
 -15   1   1      496.32      482.08     65.04 o 
 -14   1   1        1.69        5.45     51.60 o 
 -13   1   1       51.90       55.30     49.86 o 
 -12   1   1      227.92      197.82     41.21 o 
 -11   1   1        6.79      -33.80     35.16 o 
 -10   1   1       58.75       85.92     35.68 o 
  -9   1   1      905.25     1017.41     46.25 o 
  -8   1   1     1003.06     1092.11     45.08 o 
  -7   1   1      698.96      737.57     39.05 o 
  -6   1   1      481.84      511.09     35.45 o 
  -5   1   1     2753.56     2717.62    101.78 o 
  -4   1   1      729.01      668.75     30.91 o 
  -3   1   1    11587.95    12399.33    320.43 o 
  -2   1   1    10500.21    10665.77    192.38 o 
  -1   1   1      804.73      742.82     24.52 o 
   0   1   1     2306.41     2109.80     29.12 o 
   1   1   1     4358.45     4136.02     89.50 o 
   2   1   1     9951.90     9799.78    246.30 o 
   3   1   1     1632.19     1622.71     54.03 o 
   4   1   1    34198.05    43072.11   1247.30 o 
   5   1   1     2004.62     1984.49     59.78 o 
   6   1   1       65.52       19.46     31.53 o 
   7   1   1     3521.07     3384.91    141.01 o 
   8   1   1      333.68      333.46     36.70 o 
   9   1   1      445.50      471.29     40.98 o 
  10   1   1      296.25      338.41     40.60 o 
  11   1   1      109.86      111.88     38.59 o 
  12   1   1        0.08      -33.65     37.73 o 
  13   1   1        0.01      -10.53     45.28 o 
  14   1   1        6.66        2.92     52.86 o 
  15   1   1       78.87       22.77     56.02 o 
  16   1   1      335.35      249.13     64.96 o 
  17   1   1      285.76      256.87     74.39 o 
  18   1   1      145.60      103.65     72.86 o 
  19   1   1      151.29      159.88     83.42 o 
  20   1   1        0.11      -40.10     79.58 o 
  21   1   1       67.56       10.56     97.53 o 
  22   1   1        5.52       -3.85    127.70 o 
 -21   2   1        9.86       15.92     88.30 o 
 -20   2   1       11.70       45.25     84.18 o 
 -19   2   1       93.42       56.78     81.87 o 
 -18   2   1        0.20       33.30     78.87 o 
 -17   2   1      167.10      205.57     72.07 o 
 -16   2   1        5.79       60.78     60.20 o 
 -15   2   1      221.97      234.53     62.11 o 
 -14   2   1      459.95      552.89     65.76 o 
 -13   2   1       26.90      -14.64     49.68 o 
 -12   2   1      153.63      165.92     46.73 o 
 -11   2   1      625.04      641.47     51.75 o 
 -10   2   1        1.72      -36.86     36.86 o 
  -9   2   1       42.62       43.90     36.56 o 
  -8   2   1      155.97      157.20     36.66 o 
  -7   2   1       53.93       89.57     30.86 o 
  -6   2   1      800.86      892.94     47.26 o 
  -5   2   1      602.95      728.59     43.04 o 
  -4   2   1       11.98       12.40     31.83 o 
  -3   2   1      987.08      948.52     44.44 o 
  -2   2   1      460.98      474.20     34.08 o 
  -1   2   1     1035.43     1003.96     49.40 o 
   0   2   1      271.80      297.09     25.56 o 
   1   2   1       14.80        7.55     21.13 o 
   2   2   1      175.87      182.49     22.63 o 
   3   2   1     1428.09     1333.65     36.08 o 
   4   2   1      714.37      766.80     37.26 o 
   5   2   1     5400.38     5733.76    179.60 o 
   6   2   1      518.30      651.53     38.22 o 
   7   2   1     2387.62     2479.39    118.87 o 
   8   2   1     2481.67     2514.44    114.47 o 
   9   2   1     1605.70     1608.91     74.39 o 
  10   2   1      113.52      121.64     41.15 o 
  11   2   1       48.15       63.39     42.28 o 
  12   2   1       11.73       -5.34     43.72 o 
  13   2   1       29.06      -26.12     51.82 o 
  14   2   1      217.22      239.56     61.25 o 
  15   2   1       36.40       17.38     58.45 o 
  16   2   1        0.65      -63.27     63.27 o 
  17   2   1       64.36       77.41     70.33 o 
  18   2   1      172.09       93.47     80.63 o 
  19   2   1       44.76      114.69     86.82 o 
  20   2   1       13.42      108.33     88.19 o 
  21   2   1       10.08       88.68     90.37 o 
 -20   3   1        0.69       59.73     87.28 o 
 -19   3   1       67.63       55.41     82.68 o 
 -18   3   1       22.34      120.11     73.90 o 
 -17   3   1       50.69       60.71     70.92 o 
 -16   3   1        4.96       70.65     68.29 o 
 -15   3   1        3.01      -30.44     61.24 o 
 -14   3   1       84.62       40.52     61.75 o 
 -13   3   1       38.62       51.07     58.89 o 
 -12   3   1       86.24       78.45     49.52 o 
 -11   3   1      155.26      161.98     48.40 o 
 -10   3   1      356.72      382.27     46.90 o 
  -9   3   1     1103.27     1168.11     55.47 o 
  -8   3   1      183.63      188.06     35.32 o 
  -7   3   1      300.59      340.05     39.22 o 
  -6   3   1      334.57      397.95     44.09 o 
  -5   3   1      176.59      176.32     39.31 o 
  -4   3   1       11.68       29.98     33.36 o 
  -3   3   1     3581.08     3461.56     76.32 o 
  -2   3   1     1339.96     1239.73     58.70 o 
  -1   3   1      278.63      306.87     44.56 o 
   0   3   1        9.61      -13.17     25.84 o 
   1   3   1      221.51      245.46     27.76 o 
   2   3   1      399.83      435.55     29.98 o 
   3   3   1       48.23       15.50     24.67 o 
   4   3   1      174.72      214.04     28.59 o 
   5   3   1      797.47      852.34     41.79 o 
   6   3   1      131.97      135.25     31.59 o 
   7   3   1      470.18      546.72     40.03 o 
   8   3   1        0.64      -27.19     35.69 o 
   9   3   1      422.27      425.41     50.92 o 
  10   3   1      901.99      913.06     72.07 o 
  11   3   1      771.70      831.24     62.74 o 
  12   3   1       42.79       58.71     56.82 o 
  13   3   1       78.46       42.92     59.67 o 
  14   3   1       25.17        9.72     60.43 o 
  15   3   1        0.84      -39.82     62.36 o 
  16   3   1        4.28      -26.82     66.13 o 
  17   3   1      175.15      126.20     74.81 o 
  18   3   1       34.65        8.96     73.25 o 
  19   3   1        1.24       19.02     86.09 o 
  20   3   1        0.81       67.73     86.59 o 
 -18   4   1        2.19       28.65     73.99 o 
 -17   4   1       12.97        1.57     69.42 o 
 -16   4   1        7.99      -45.56     66.46 o 
 -15   4   1       18.29      -21.31     64.98 o 
 -14   4   1        4.02      -13.07     61.69 o 
 -13   4   1       28.04       29.21     60.00 o 
 -12   4   1       17.00        1.23     49.20 o 
 -11   4   1      138.08      195.09     50.68 o 
 -10   4   1       47.08       32.72     45.07 o 
  -9   4   1       43.02       23.61     48.39 o 
  -8   4   1        1.22      -35.86     55.97 o 
  -7   4   1      625.77      663.00     73.76 o 
  -6   4   1       15.56        4.60     50.47 o 
  -5   4   1      199.26      230.89     50.10 o 
  -4   4   1       67.73       88.13     43.48 o 
  -3   4   1      300.74      334.03     46.77 o 
  -2   4   1        0.90        9.52     38.46 o 
  -1   4   1      554.38      626.76     43.62 o 
   0   4   1        3.11       14.46     27.84 o 
   1   4   1       23.12       18.06     28.13 o 
   2   4   1       64.82       83.31     29.36 o 
   3   4   1      196.66      208.58     31.46 o 
   4   4   1       29.95       23.82     28.31 o 
   5   4   1      556.09      557.16     47.64 o 
   6   4   1        4.83       -0.07     33.58 o 
   7   4   1     1238.68     1187.38     59.82 o 
   8   4   1      464.96      500.44     57.96 o 
   9   4   1      459.56      522.08     60.94 o 
  10   4   1       93.21        1.23     51.71 o 
  11   4   1      271.93      335.92     55.74 o 
  12   4   1      134.93      180.38     61.92 o 
  13   4   1       17.28       -3.32     61.20 o 
  14   4   1       41.36       -9.18     64.62 o 
  15   4   1       49.21       37.12     68.19 o 
  16   4   1        0.35       -6.20     67.76 o 
  17   4   1       10.30       85.85     74.64 o 
  18   4   1       18.54       62.44     75.03 o 
 -16   5   1      105.76       44.30    108.11 o 
 -15   5   1      104.02       95.09     70.44 o 
 -14   5   1        0.23        8.06     78.38 o 
 -13   5   1      111.08        3.91     75.99 o 
 -12   5   1        0.22       -1.02     72.02 o 
 -11   5   1       47.81       32.87     70.95 o 
 -10   5   1       89.36      117.11     70.34 o 
  -9   5   1        0.37      -47.68     62.09 o 
  -8   5   1        0.48      -59.85     59.85 o 
  -7   5   1        0.44      -12.84     61.14 o 
  -6   5   1        0.61        2.61     56.57 o 
  -5   5   1       50.74       56.55     55.97 o 
  -4   5   1        6.16       20.71     54.36 o 
  -3   5   1      637.15      623.71     70.60 o 
  -2   5   1       68.14       15.34     45.83 o 
  -1   5   1      234.86      214.17     49.98 o 
   0   5   1      322.88      292.91     45.37 o 
   1   5   1      270.80      266.22     36.59 o 
   2   5   1      197.20      205.16     39.09 o 
   3   5   1       67.61       77.63     48.40 o 
   4   5   1        2.88       11.94     55.84 o 
   5   5   1      120.35       36.16     57.28 o 
   6   5   1       86.22        5.53     56.18 o 
   7   5   1       62.01       25.11     58.62 o 
   8   5   1       13.86      -30.99     61.06 o 
   9   5   1       89.19       68.84     66.46 o 
  10   5   1        3.65      -23.35     66.74 o 
  11   5   1        0.38      -14.67     58.95 o 
  12   5   1       19.64       39.36     62.27 o 
  13   5   1       14.05       13.89     65.31 o 
  14   5   1       47.35       80.23     69.03 o 
  15   5   1       43.58       51.92     71.59 o 
 -12   6   1       23.69      110.52    187.46 o 
 -11   6   1       10.46      101.69    135.52 o 
 -10   6   1       32.02      130.13    207.61 o 
  -9   6   1        4.19      -99.75    119.59 o 
  -8   6   1       15.58       63.30    124.25 o 
  -7   6   1       12.95        3.79    114.14 o 
  -6   6   1        6.40      111.56    112.99 o 
  -5   6   1       63.61      107.59    131.80 o 
  -4   6   1       38.82      -85.90    115.14 o 
  -3   6   1        2.57      -92.89    112.19 o 
  -2   6   1       50.72       10.07    110.81 o 
  -1   6   1      152.92      137.85    115.74 o 
   0   6   1       15.49       35.81    100.86 o 
   2   6   1       32.95       65.47    110.24 o 
   3   6   1       11.33        4.48    107.02 o 
   4   6   1        6.31      -68.13    110.79 o 
   5   6   1       37.42       69.81    123.81 o 
   6   6   1       21.73       69.29    115.72 o 
   7   6   1       17.61       95.81    116.43 o 
   8   6   1        0.42       31.91    130.65 o 
   9   6   1        0.33       28.07    131.33 o 
  10   6   1       11.09       53.71    133.67 o 
  11   6   1       20.28      -14.35    135.55 o 
  12   6   1        0.21      -74.14    164.79 o 
  -3   7   1       79.52       57.65    130.68 o 
  -2   7   1       21.53        5.74    130.38 o 
   3   7   1        3.68       59.45    122.96 o 
 -22   0   2       73.32      126.80    132.84 o 
 -20   0   2       17.59      -26.88    127.37 o 
 -18   0   2      423.50      416.94    122.26 o 
 -16   0   2        0.14       52.15     94.59 o 
 -14   0   2        3.72       -5.14     66.18 o 
 -12   0   2      807.47      937.48     85.55 o 
 -10   0   2      114.26       64.42     55.55 o 
  -8   0   2        1.26       11.52     44.39 o 
  -6   0   2      190.10      162.55     30.37 o 
  -4   0   2      108.24      127.41     31.89 o 
  -2   0   2      145.51      112.94     18.97 o 
   0   0   2        2.86       11.93      6.26 o 
   2   0   2     4113.41     3672.48    199.38 o 
   4   0   2    13742.12    15061.48   1519.60 o 
   6   0   2     1081.59     1046.03     75.31 o 
   8   0   2      100.90      114.63     51.16 o 
  10   0   2       56.95       11.44     51.27 o 
  12   0   2      222.80      221.75     63.03 o 
  14   0   2     1327.32     1249.20    104.40 o 
  16   0   2        5.62      -27.63     97.26 o 
  18   0   2      347.85      213.51    116.68 o 
  20   0   2      108.70        9.38    115.49 o 
  22   0   2       32.08      -12.98    123.79 o 
 -22   1   2       14.49      -10.67     96.75 o 
 -21   1   2        9.70      -36.97     83.21 o 
 -20   1   2       59.32       -1.73     80.19 o 
 -19   1   2       10.47        9.18     81.03 o 
 -18   1   2       94.66      138.21     77.24 o 
 -17   1   2        0.70      -67.51     67.51 o 
 -16   1   2        5.40      -21.17     57.18 o 
 -15   1   2      134.41       76.39     56.70 o 
 -14   1   2      298.92      273.99     58.27 o 
 -13   1   2      618.27      647.89     56.30 o 
 -12   1   2        5.88       -6.15     37.27 o 
 -11   1   2        8.95       19.62     35.82 o 
 -10   1   2       13.64      -17.79     33.45 o 
  -9   1   2      591.16      613.92     41.55 o 
  -8   1   2       93.13       75.27     31.92 o 
  -7   1   2        0.97      -26.68     29.15 o 
  -6   1   2      204.17      206.24     29.78 o 
  -5   1   2      295.90      338.61     26.50 o 
  -4   1   2     1254.88     1179.28     34.55 o 
  -3   1   2     2156.13     2058.63     43.94 o 
  -2   1   2     2879.16     2778.02     42.31 o 
  -1   1   2     3859.73     3618.32     92.61 o 
   0   1   2      430.65      470.61     21.84 o 
   1   1   2      122.83      121.46     18.60 o 
   2   1   2     5833.24     5914.44    201.15 o 
   3   1   2     6230.35     6581.90    303.10 o 
   4   1   2    20748.13    22995.92    831.39 o 
   5   1   2     2105.98     2094.82     87.93 o 
   6   1   2      415.73      439.70     35.32 o 
   7   1   2     1283.31     1255.44     65.04 o 
   8   1   2     3069.82     3002.55    118.85 o 
   9   1   2      398.73      426.69     43.61 o 
  10   1   2      277.44      274.95     40.17 o 
  11   1   2        0.00      -31.14     36.74 o 
  12   1   2       96.47      100.58     41.82 o 
  13   1   2        0.88        4.54     45.55 o 
  14   1   2       15.70       -5.35     54.33 o 
  15   1   2        2.42      -16.30     55.83 o 
  16   1   2       91.84       87.14     61.17 o 
  17   1   2       16.67       13.24     67.41 o 
  18   1   2        8.43       43.54     70.75 o 
  19   1   2       14.13       10.58     80.60 o 
  20   1   2       45.76       -9.64     90.98 o 
  21   1   2        7.95      -15.40     95.89 o 
  22   1   2       27.51     -123.11    192.36 o 
 -21   2   2        6.41        4.57     84.60 o 
 -20   2   2       11.84       54.07     84.39 o 
 -19   2   2        0.02        2.35     80.02 o 
 -18   2   2        1.26      -71.92     71.92 o 
 -17   2   2      262.48      278.61     75.04 o 
 -16   2   2        0.68      -10.88     58.18 o 
 -15   2   2       48.28       57.74     56.62 o 
 -14   2   2      171.39      200.06     58.40 o 
 -13   2   2        0.81       -1.73     50.12 o 
 -12   2   2       95.53       82.19     44.59 o 
 -11   2   2      214.46      186.09     43.59 o 
 -10   2   2      586.80      535.52     46.84 o 
  -9   2   2       64.51       57.39     36.54 o 
  -8   2   2      647.88      695.89     43.54 o 
  -7   2   2      111.43       92.95     30.77 o 
  -6   2   2      433.25      483.69     33.88 o 
  -5   2   2      422.58      504.50     31.27 o 
  -4   2   2      644.92      678.77     43.75 o 
  -3   2   2      235.84      271.36     34.68 o 
  -2   2   2      706.24      682.25     36.89 o 
  -1   2   2      105.46      113.51     23.60 o 
   0   2   2      599.64      609.38     25.37 o 
   1   2   2      343.84      375.77     23.41 o 
   2   2   2     1192.25     1138.24     46.79 o 
   3   2   2      528.45      505.38     28.88 o 
   4   2   2     1203.86     1256.31     46.83 o 
   5   2   2      455.24      520.47     32.93 o 
   6   2   2       38.99       41.27     30.10 o 
   7   2   2      150.73      200.95     34.84 o 
   8   2   2     7268.08     7536.07    300.13 o 
   9   2   2       49.49       32.35     41.23 o 
  10   2   2      223.32      194.66     47.30 o 
  11   2   2       26.77       28.50     43.11 o 
  12   2   2        0.14      -13.39     49.44 o 
  13   2   2        1.18       -7.41     53.29 o 
  14   2   2       28.86        7.57     56.15 o 
  15   2   2      224.80      148.10     62.33 o 
  16   2   2       15.52      -43.99     66.63 o 
  17   2   2       71.89       37.44     71.02 o 
  18   2   2        1.07      -26.97     80.06 o 
  19   2   2       37.15      113.87     86.01 o 
  20   2   2      125.51      144.94     91.45 o 
  21   2   2      177.91      201.63     95.51 o 
 -20   3   2        1.57       55.28     85.00 o 
 -19   3   2        0.19      -16.85     79.09 o 
 -18   3   2        1.95       29.68     71.63 o 
 -17   3   2       64.79       23.94     68.40 o 
 -16   3   2       68.78      105.83     67.77 o 
 -15   3   2       13.92        3.54     63.05 o 
 -14   3   2       24.35        6.55     60.14 o 
 -13   3   2      327.63      255.93     64.28 o 
 -12   3   2       82.82       51.35     48.18 o 
 -11   3   2       14.76        1.30     44.69 o 
 -10   3   2     1049.18     1046.56     56.31 o 
  -9   3   2        7.12        6.91     36.54 o 
  -8   3   2       44.06       13.99     31.90 o 
  -7   3   2       91.47       84.22     40.41 o 
  -6   3   2        0.27       -3.99     36.24 o 
  -5   3   2       87.86       86.44     37.24 o 
  -4   3   2      253.38      279.17     39.52 o 
  -3   3   2      420.73      537.85     46.43 o 
  -2   3   2      520.26      584.01     46.13 o 
  -1   3   2      105.51      152.06     39.86 o 
   0   3   2      919.73      904.29     38.72 o 
   1   3   2       67.65       87.08     26.20 o 
   2   3   2      219.31      252.07     28.69 o 
   3   3   2       15.87        0.90     25.42 o 
   4   3   2        8.78       20.66     26.57 o 
   5   3   2        3.77       36.74     27.86 o 
   6   3   2       10.54       18.73     30.15 o 
   7   3   2      236.26      264.88     36.44 o 
   8   3   2       86.18       78.26     35.49 o 
   9   3   2      394.16      473.62     52.13 o 
  10   3   2       52.07        4.76     49.64 o 
  11   3   2       20.94        4.33     51.56 o 
  12   3   2     2486.46     2297.28    130.10 o 
  13   3   2      686.27      625.84     73.95 o 
  14   3   2       15.21      -15.45     60.48 o 
  15   3   2       24.98      -23.51     64.71 o 
  16   3   2        1.60      -66.21     66.21 o 
  17   3   2        0.23       11.13     70.55 o 
  18   3   2      132.35      134.09     77.19 o 
  19   3   2        1.21       48.10     84.57 o 
  20   3   2        2.19       26.34    106.09 o 
 -18   4   2       47.63       48.40     76.03 o 
 -17   4   2       43.26       33.29     71.47 o 
 -16   4   2       63.11      101.22     70.14 o 
 -15   4   2        6.66      -12.41     64.45 o 
 -14   4   2      198.36      138.69     66.54 o 
 -13   4   2        2.20       -4.84     59.23 o 
 -12   4   2        0.49      -34.60     47.17 o 
 -11   4   2       29.46       21.33     54.08 o 
 -10   4   2     1159.67     1106.71    106.65 o 
  -9   4   2        4.69      -57.47     58.51 o 
  -8   4   2      300.51      267.88     64.72 o 
  -7   4   2      145.09      144.65     57.53 o 
  -6   4   2      254.38      245.40     60.56 o 
  -5   4   2        6.39      -28.34     43.52 o 
  -4   4   2      182.04      209.27     46.99 o 
  -3   4   2      240.50      244.52     45.96 o 
  -2   4   2       25.02       26.42     38.52 o 
  -1   4   2      116.66       86.19     39.86 o 
   0   4   2      311.21      332.86     36.16 o 
   1   4   2      118.15      149.51     31.45 o 
   2   4   2      148.21      154.31     31.61 o 
   3   4   2      153.33      137.13     31.79 o 
   4   4   2        0.23      -20.69     29.22 o 
   5   4   2       53.48       85.92     32.16 o 
   6   4   2        0.01       17.79     31.39 o 
   7   4   2        0.00       13.32     40.13 o 
   8   4   2      103.33      127.55     44.99 o 
   9   4   2      106.01       82.89     52.24 o 
  10   4   2      163.55      169.69     56.72 o 
  11   4   2       14.84       98.31     66.87 o 
  12   4   2       11.13       53.93     59.73 o 
  13   4   2      104.07       53.71     62.71 o 
  14   4   2      159.82      157.32     69.95 o 
  15   4   2       76.63      112.38     69.81 o 
  16   4   2       27.44      -13.76     69.22 o 
  17   4   2        2.84       23.06     72.17 o 
  18   4   2        0.15      -38.33     74.06 o 
 -16   5   2       15.89      -51.34     93.01 o 
 -15   5   2        1.29       83.22     83.33 o 
 -14   5   2       27.01       78.29     81.32 o 
 -13   5   2       61.66       16.69     76.27 o 
 -12   5   2       57.27       33.00     73.31 o 
 -11   5   2       72.16       61.28     72.80 o 
 -10   5   2       28.11       12.55     67.40 o 
  -9   5   2       55.51       30.02     66.49 o 
  -8   5   2       27.45       28.36     60.87 o 
  -7   5   2       12.29       33.75     59.02 o 
  -6   5   2       71.29      123.75     62.37 o 
  -5   5   2      229.19      224.63     62.38 o 
  -4   5   2      120.80      198.64     59.47 o 
  -3   5   2       32.28      -13.04     51.87 o 
  -2   5   2       94.83        7.54     45.84 o 
  -1   5   2      129.14      132.79     42.94 o 
   0   5   2      265.16      238.63     44.85 o 
   1   5   2       62.39       60.46     33.08 o 
   2   5   2      355.25      333.02     38.86 o 
   3   5   2       99.67       82.83     38.50 o 
   4   5   2      299.55      289.80     46.35 o 
   5   5   2       21.15      -27.63     44.30 o 
   6   5   2       34.00       15.72     44.73 o 
   7   5   2        5.60       41.36     48.37 o 
   8   5   2       30.91       50.18     50.02 o 
   9   5   2       17.48       19.90     52.58 o 
  10   5   2       70.56       17.17     68.68 o 
  11   5   2       21.81      -47.40     58.10 o 
  12   5   2        0.07      -51.26     69.28 o 
  13   5   2       24.38      -25.01     76.80 o 
  14   5   2       42.82       79.42     81.36 o 
  15   5   2      130.29      167.89     87.71 o 
 -12   6   2       13.52     -130.14    130.14 o 
 -11   6   2       31.92      113.48    132.93 o 
 -10   6   2        3.85      -22.94    123.97 o 
  -9   6   2       62.13      106.03    126.22 o 
  -8   6   2        6.36      139.43    125.08 o 
  -7   6   2        8.96       28.11    119.04 o 
  -6   6   2        4.52       19.72    128.28 o 
  -5   6   2       17.65       59.74    126.47 o 
  -4   6   2      331.87      286.61    139.73 o 
  -3   6   2       24.69       63.93    123.53 o 
  -2   6   2       40.61       43.51    115.70 o 
  -1   6   2       27.65       23.08    112.76 o 
   0   6   2        6.62       39.73    105.62 o 
   1   6   2       24.22      113.32    110.24 o 
   2   6   2       47.29       52.74    105.77 o 
   3   6   2        5.13      -22.80    107.86 o 
   4   6   2       81.18      133.34    121.31 o 
   5   6   2       46.26       34.56    121.44 o 
   6   6   2        5.01      -45.76    118.65 o 
   7   6   2      131.45      137.80    131.97 o 
   8   6   2       53.72      148.58    130.61 o 
   9   6   2       58.34       -5.87    129.01 o 
  10   6   2        2.02      -10.20    129.69 o 
  11   6   2       79.42      136.30    142.40 o 
  -3   7   2       18.43      -23.64    131.92 o 
  -2   7   2       12.78       -6.85    120.17 o 
  -1   7   2       36.70      134.59    124.23 o 
   3   7   2        9.01     -109.68    109.68 o 
 -21   0   3       43.30       69.17    125.31 o 
 -19   0   3       80.90      114.68    114.94 o 
 -17   0   3      318.23      273.15    109.79 o 
 -15   0   3      122.02       33.13     90.03 o 
 -13   0   3      141.92       72.22     67.67 o 
 -11   0   3       73.39       58.52     56.36 o 
  -9   0   3      107.27      140.60     48.69 o 
  -7   0   3      869.29      807.51     56.06 o 
  -5   0   3     2427.74     2380.62    185.54 o 
  -3   0   3     1034.30      816.95     46.27 o 
  -1   0   3     1823.12     1552.83     59.15 o 
   1   0   3     1450.24     1301.01     60.17 o 
   3   0   3    10112.74    10320.75    747.20 o 
   5   0   3      479.31      529.13     58.38 o 
   7   0   3        0.81       30.14     54.69 o 
   9   0   3        3.36      -22.48     51.14 o 
  11   0   3      639.86      682.02     71.73 o 
  13   0   3       20.15      -13.94     62.12 o 
  15   0   3      567.80      568.41    115.42 o 
  17   0   3      321.83      359.09    118.64 o 
  19   0   3        4.46       60.96    115.73 o 
  21   0   3        0.06       38.72    124.11 o 
 -22   1   3        6.37       11.89    100.79 o 
 -21   1   3        0.38      -60.61     81.30 o 
 -20   1   3       95.33      115.65     83.30 o 
 -19   1   3        5.81       -6.08     78.32 o 
 -18   1   3        0.43       -4.83     73.30 o 
 -17   1   3        9.58      -41.76     69.07 o 
 -16   1   3       48.00       18.28     58.03 o 
 -15   1   3        0.11      -45.80     53.06 o 
 -14   1   3        5.88      -26.99     49.69 o 
 -13   1   3      250.37      271.52     54.50 o 
 -12   1   3       39.43        2.21     38.05 o 
 -11   1   3      243.79      291.84     41.09 o 
 -10   1   3      295.07      333.22     39.05 o 
  -9   1   3      919.37     1042.26     46.54 o 
  -8   1   3     1266.59     1304.55     46.81 o 
  -7   1   3     1683.88     1669.45     48.70 o 
  -6   1   3      264.85      320.82     29.46 o 
  -5   1   3       17.74       11.57     24.06 o 
  -4   1   3      757.81      739.50     29.25 o 
  -3   1   3      734.21      710.14     25.14 o 
  -2   1   3     2536.41     2375.35     33.18 o 
  -1   1   3     2965.65     2647.14     49.75 o 
   0   1   3     1163.31     1061.35     33.72 o 
   1   1   3        9.40       -0.17     24.78 o 
   2   1   3     2452.42     2306.77     72.29 o 
   3   1   3     8995.75     9099.48    331.09 o 
   4   1   3     1193.28     1202.70     45.41 o 
   5   1   3     1807.29     1764.90     67.57 o 
   6   1   3     1945.08     1968.32     69.91 o 
   7   1   3      292.93      286.67     36.88 o 
   8   1   3      259.01      355.94     41.26 o 
   9   1   3      250.04      294.77     41.88 o 
  10   1   3        5.19      -20.56     37.58 o 
  11   1   3      363.02      397.20     45.47 o 
  12   1   3      322.94      312.36     50.10 o 
  13   1   3        7.07      -37.19     45.43 o 
  14   1   3       28.48       21.26     54.93 o 
  15   1   3      414.41      406.08     66.80 o 
  16   1   3       46.76       59.95     61.23 o 
  17   1   3      216.02      202.84     74.93 o 
  18   1   3       80.25       49.66     74.23 o 
  19   1   3       65.27       48.68     74.75 o 
  20   1   3       48.78       -4.05     94.57 o 
  21   1   3       18.53       35.68     97.47 o 
 -21   2   3        8.10       49.33     96.09 o 
 -20   2   3        7.75       76.35     84.61 o 
 -19   2   3       16.61      -55.46     76.68 o 
 -18   2   3       75.27       88.26    101.10 o 
 -17   2   3        3.39      -20.22     61.35 o 
 -16   2   3       81.98      112.08     61.79 o 
 -15   2   3       16.72       39.56     56.79 o 
 -14   2   3      164.94      160.97     57.01 o 
 -13   2   3      246.52      212.07     55.06 o 
 -12   2   3       37.79       -9.64     41.65 o 
 -11   2   3       57.73       -7.05     39.87 o 
 -10   2   3       28.09       13.68     37.68 o 
  -9   2   3       16.47        1.59     34.97 o 
  -8   2   3        7.85        7.14     32.68 o 
  -7   2   3      746.59      797.09     41.87 o 
  -6   2   3      809.88      897.99     37.94 o 
  -5   2   3     1502.15     1531.93     45.58 o 
  -4   2   3      245.91      247.33     37.71 o 
  -3   2   3       34.72       65.72     30.97 o 
  -2   2   3     2578.02     2591.98     73.63 o 
  -1   2   3      407.51      471.96     43.68 o 
   0   2   3       88.22       94.70     29.07 o 
   1   2   3      747.66      759.98     38.47 o 
   2   2   3       14.26       30.23     20.67 o 
   3   2   3      790.34      835.20     33.63 o 
   4   2   3      247.10      314.36     29.20 o 
   5   2   3      141.56      177.65     31.14 o 
   6   2   3     1601.94     1631.87     66.64 o 
   7   2   3        0.03      -10.38     30.84 o 
   8   2   3     2183.67     2178.96     99.22 o 
   9   2   3     1258.31     1406.38     57.84 o 
  10   2   3       11.83       11.34     39.51 o 
  11   2   3       49.36       49.21     46.53 o 
  12   2   3      558.83      564.79     61.42 o 
  13   2   3       31.99      -28.87     52.25 o 
  14   2   3      143.04      150.70     60.39 o 
  15   2   3      206.51      133.22     68.54 o 
  16   2   3      106.63      145.86     71.99 o 
  17   2   3      267.39      190.67     78.04 o 
  18   2   3       12.85       66.44     83.98 o 
  19   2   3       84.68       46.87     84.52 o 
  20   2   3       66.64      138.87     92.44 o 
  21   2   3       12.09      -14.45    159.67 o 
 -20   3   3       11.83      143.33     96.88 o 
 -19   3   3       19.09       30.88     79.80 o 
 -18   3   3        5.98       49.59     71.39 o 
 -17   3   3        6.54        9.10     68.43 o 
 -16   3   3        1.37      -15.23     63.28 o 
 -15   3   3        0.10       -0.12     60.78 o 
 -14   3   3      309.29      281.44     66.71 o 
 -13   3   3      537.03      554.97     69.69 o 
 -12   3   3       91.98      120.27     49.68 o 
 -11   3   3      269.58      290.78     47.05 o 
 -10   3   3       96.62       67.47     40.39 o 
  -9   3   3       85.39       84.97     37.48 o 
  -8   3   3       32.25       43.83     31.43 o 
  -7   3   3       57.60       44.28     39.61 o 
  -6   3   3      147.09      172.36     40.43 o 
  -5   3   3     1228.91     1192.35     56.27 o 
  -4   3   3       18.83       -7.28     33.35 o 
  -3   3   3      315.82      389.09     38.74 o 
  -2   3   3      324.26      358.24     57.07 o 
  -1   3   3      924.13      864.90     62.31 o 
   0   3   3       49.45       82.77     40.54 o 
   1   3   3       11.64       22.87     27.43 o 
   2   3   3       43.81       24.34     26.89 o 
   3   3   3       75.35       85.18     29.22 o 
   4   3   3       40.99       45.06     29.40 o 
   5   3   3       33.78       38.51     30.71 o 
   6   3   3       22.39       41.40     30.37 o 
   7   3   3       34.27        3.31     34.78 o 
   8   3   3        2.64      -27.42     36.58 o 
   9   3   3      743.34      779.61     57.30 o 
  10   3   3       40.40       21.10     50.71 o 
  11   3   3      265.30      224.00     67.58 o 
  12   3   3      368.04      354.95     74.16 o 
  13   3   3       81.27       68.81     61.60 o 
  14   3   3       38.54      -58.73     61.05 o 
  15   3   3      369.58      335.89     73.99 o 
  16   3   3        6.89       -2.15     67.00 o 
  17   3   3        0.02       56.42     73.18 o 
  18   3   3       20.64      -30.46     74.90 o 
  19   3   3       45.76       34.47     85.89 o 
 -18   4   3        2.43       56.94     75.17 o 
 -17   4   3        3.71       54.65     70.89 o 
 -16   4   3       56.09       17.80     67.73 o 
 -15   4   3       10.64       15.95     65.34 o 
 -14   4   3      322.08      379.03     82.25 o 
 -13   4   3       18.84       15.20     58.97 o 
 -12   4   3       33.70       28.39     48.11 o 
 -11   4   3       34.98      -11.80     44.48 o 
 -10   4   3       40.32       -8.97     62.34 o 
  -9   4   3      680.86      631.92     77.37 o 
  -8   4   3      645.67      766.61     77.34 o 
  -7   4   3      945.55      942.86     84.45 o 
  -6   4   3      453.86      442.99     65.35 o 
  -5   4   3      560.88      594.70     58.25 o 
  -4   4   3       10.95        1.90     41.01 o 
  -3   4   3       46.73       58.78     40.78 o 
  -2   4   3        2.15       20.98     38.03 o 
  -1   4   3      113.67       65.72     36.72 o 
   0   4   3      217.01      206.16     41.84 o 
   1   4   3        9.38        8.07     31.61 o 
   2   4   3       34.99       39.52     32.51 o 
   3   4   3      114.94      119.08     34.22 o 
   4   4   3     1420.21     1295.40     50.70 o 
   5   4   3      833.19      878.61     48.99 o 
   6   4   3       13.10        3.82     35.00 o 
   7   4   3      225.81      244.83     46.17 o 
   8   4   3      134.16       90.29     45.76 o 
   9   4   3      178.45      189.09     49.53 o 
  10   4   3       29.51       30.36     60.16 o 
  11   4   3        5.15      -28.47     64.16 o 
  12   4   3        7.12      -45.75     66.42 o 
  13   4   3      144.38      182.10     67.37 o 
  14   4   3       47.37      -42.31     65.12 o 
  15   4   3        2.94       23.80     69.24 o 
  16   4   3      355.27      306.41     78.72 o 
  17   4   3        1.07      -39.93     71.41 o 
  18   4   3        0.01      100.77    111.50 o 
 -16   5   3        7.73      -48.61    101.54 o 
 -15   5   3        5.88      122.26    102.87 o 
 -14   5   3       28.04      -56.90     97.71 o 
 -13   5   3      168.06       48.63     99.86 o 
 -12   5   3       61.45       -6.27     71.72 o 
 -11   5   3        1.56       42.86     71.25 o 
 -10   5   3        1.01       -6.01     65.66 o 
  -9   5   3       10.98      -71.32     77.23 o 
  -8   5   3      260.77      254.25     88.66 o 
  -7   5   3      185.87       96.11     82.14 o 
  -6   5   3      367.12      415.64     96.36 o 
  -5   5   3      139.49      135.76    106.15 o 
  -4   5   3       42.63       94.70     80.59 o 
  -3   5   3      575.34      412.63     91.07 o 
  -2   5   3      412.57      385.52     73.64 o 
  -1   5   3       66.84       59.96     52.58 o 
   0   5   3       26.18        0.93     49.54 o 
   1   5   3      308.73      286.58     47.03 o 
   2   5   3      107.22      100.20     44.57 o 
   3   5   3      275.02      347.77     55.88 o 
   4   5   3      417.47      412.65     57.99 o 
   5   5   3      120.25      149.45     53.26 o 
   6   5   3        2.91      -49.20     49.20 o 
   7   5   3        0.47      -37.06     51.59 o 
   8   5   3       27.77       46.51     66.72 o 
   9   5   3       73.23      160.31     70.58 o 
  10   5   3        4.38      -25.89     88.54 o 
  11   5   3       32.78       53.04     95.43 o 
  12   5   3        3.05      -31.21     96.56 o 
  13   5   3      305.30      201.10     85.19 o 
  14   5   3       25.55       -4.79     82.22 o 
  15   5   3      352.80      423.26     97.85 o 
 -12   6   3        3.73      -25.60    160.03 o 
 -11   6   3        1.10       80.67    133.38 o 
 -10   6   3        0.50      -83.32    127.72 o 
  -9   6   3        2.14        4.30     87.87 o 
  -8   6   3       63.46       47.25     89.93 o 
  -7   6   3        4.64      103.91    124.50 o 
  -6   6   3        1.74       16.75     89.17 o 
  -5   6   3      393.25      312.95    186.53 o 
  -4   6   3      278.84      198.41     79.48 o 
  -3   6   3      141.36       95.92     90.50 o 
  -2   6   3        9.14      -41.98     83.46 o 
  -1   6   3      354.72      268.62     92.94 o 
   0   6   3      259.89      241.55     86.77 o 
   1   6   3       22.16      -17.62     76.22 o 
   2   6   3      110.86       80.89     64.24 o 
   3   6   3        0.42      -33.72     61.68 o 
   4   6   3        9.54      -35.69     91.49 o 
   5   6   3      170.27       88.68     85.94 o 
   6   6   3        2.06      -33.50     82.36 o 
   7   6   3      165.82        7.66     86.72 o 
   8   6   3       25.03       23.48     91.67 o 
   9   6   3       23.07       36.55     94.76 o 
  10   6   3      134.84      176.98    101.39 o 
  11   6   3      104.28       -7.19     98.05 o 
  -3   7   3       76.42       13.43    143.27 o 
  -2   7   3       42.63      110.38    132.49 o 
  -1   7   3       36.48      149.41    131.09 o 
   0   7   3       47.81       57.36    124.10 o 
   1   7   3       27.67      -33.72    116.82 o 
 -22   0   4        2.60      -75.23    119.75 o 
 -20   0   4       75.08       48.83    121.58 o 
 -18   0   4       87.60      -95.84    106.66 o 
 -16   0   4        2.45      -34.43    120.38 o 
 -14   0   4        0.00      -67.74     67.74 o 
 -12   0   4       72.49       83.95     63.52 o 
 -10   0   4        8.30       49.75     48.97 o 
  -8   0   4      125.23      181.94     49.02 o 
  -6   0   4     1998.47     1995.34    138.56 o 
  -4   0   4     1146.49     1039.10     51.66 o 
  -2   0   4       24.91       32.42     30.32 o 
   0   0   4    38802.47    44165.40   1752.30 o 
   2   0   4    13175.37    13078.04    647.51 o 
   4   0   4     2317.32     2285.11    235.80 o 
   6   0   4       38.55       20.73     46.93 o 
   8   0   4       67.44       69.88     58.18 o 
  10   0   4     1077.36     1109.49     77.66 o 
  12   0   4     1518.21     1533.96     92.85 o 
  14   0   4       23.88       18.71     74.83 o 
  16   0   4       32.63       62.63    101.12 o 
  18   0   4      423.42      270.60    120.80 o 
  20   0   4        4.61      -24.86    119.74 o 
 -22   1   4       13.53       17.54     99.68 o 
 -21   1   4        1.96       52.12     87.58 o 
 -20   1   4        1.33        6.57     82.24 o 
 -19   1   4       30.16      -33.59     75.98 o 
 -18   1   4       43.91        3.69     73.73 o 
 -17   1   4        5.55       69.00     72.96 o 
 -16   1   4      360.60      302.32     75.49 o 
 -15   1   4      212.77      232.45     59.62 o 
 -14   1   4       57.84       29.37     50.98 o 
 -13   1   4        0.28       -7.58     48.15 o 
 -12   1   4       95.74       76.27     38.85 o 
 -11   1   4        0.13        9.17     35.91 o 
 -10   1   4       23.15       27.44     33.51 o 
  -9   1   4      173.56      192.82     35.30 o 
  -8   1   4      137.42      172.15     33.11 o 
  -7   1   4      107.75       90.54     31.21 o 
  -6   1   4        0.83        4.33     26.05 o 
  -5   1   4      159.77      143.51     26.90 o 
  -4   1   4       30.16       23.97     23.60 o 
  -3   1   4      249.14      216.17     21.14 o 
  -2   1   4     4825.06     4267.60     80.96 o 
  -1   1   4        3.18       14.62     19.71 o 
   0   1   4     1995.10     1756.27     54.27 o 
   1   1   4     1338.54     1159.38     43.11 o 
   2   1   4     9652.81     9314.88    277.88 o 
   3   1   4      220.59      220.85     27.64 o 
   4   1   4      137.20      166.76     28.51 o 
   5   1   4      778.24      821.70     37.00 o 
   6   1   4      758.11      776.91     41.69 o 
   7   1   4      846.53      927.13     45.12 o 
   8   1   4      330.31      384.04     39.85 o 
   9   1   4     1032.44     1168.82     56.10 o 
  10   1   4     1125.82     1103.79     57.65 o 
  11   1   4      172.89      154.31     45.03 o 
  12   1   4        0.01       59.54     45.78 o 
  13   1   4        2.37       22.86     53.22 o 
  14   1   4       81.61       79.61     56.83 o 
  15   1   4      114.61       48.63     60.60 o 
  16   1   4       20.97      -59.81     59.81 o 
  17   1   4       41.94       -3.68     69.51 o 
  18   1   4       76.10       55.18     73.24 o 
  19   1   4        2.51       79.39     84.28 o 
  20   1   4      124.82      121.45     99.40 o 
  21   1   4       40.41      -26.21     99.41 o 
 -21   2   4       25.85       10.08     95.99 o 
 -20   2   4       13.88      -14.55     88.28 o 
 -19   2   4        4.84       -9.67     76.72 o 
 -18   2   4       31.24       69.07     75.28 o 
 -17   2   4        5.60       61.65     61.96 o 
 -16   2   4       13.07      -10.20     58.22 o 
 -15   2   4        4.43       24.73     55.92 o 
 -14   2   4       11.04       49.83     53.75 o 
 -13   2   4        4.44       23.36     51.05 o 
 -12   2   4       61.43       -3.08     41.84 o 
 -11   2   4       39.68       38.43     40.06 o 
 -10   2   4       54.90       60.63     37.87 o 
  -9   2   4       43.03        9.65     34.91 o 
  -8   2   4      572.46      668.26     43.18 o 
  -7   2   4      271.45      280.42     35.18 o 
  -6   2   4      431.13      486.38     33.16 o 
  -5   2   4     1319.95     1226.06     62.88 o 
  -4   2   4     1155.30     1118.41     50.54 o 
  -3   2   4      709.87      790.61     45.69 o 
  -2   2   4      117.07       75.92     40.95 o 
  -1   2   4      294.36      328.63     29.12 o 
   0   2   4      411.73      491.40     32.27 o 
   1   2   4      102.94       73.87     28.25 o 
   2   2   4      154.16      151.19     30.38 o 
   3   2   4      574.51      630.22     30.41 o 
   4   2   4      475.72      545.81     31.57 o 
   5   2   4      329.04      371.59     30.82 o 
   6   2   4     3206.73     3246.39    117.11 o 
   7   2   4     1491.29     1598.43     63.38 o 
   8   2   4      618.48      703.62     42.35 o 
   9   2   4      780.48      904.85     49.63 o 
  10   2   4       19.82       -2.90     40.25 o 
  11   2   4       76.50       95.50     55.08 o 
  12   2   4      630.02      574.18     69.61 o 
  13   2   4       14.17      -21.11     53.02 o 
  14   2   4        6.57       34.42     57.44 o 
  15   2   4       77.97      145.95     69.20 o 
  16   2   4       24.94      -49.61     68.35 o 
  17   2   4       76.26       44.04     72.63 o 
  18   2   4       11.39       -3.87     85.34 o 
  19   2   4        0.13       18.03     86.79 o 
  20   2   4       27.14      -11.67     88.75 o 
 -20   3   4       80.37      140.54     85.52 o 
 -19   3   4        9.11       86.34     80.97 o 
 -18   3   4        6.07       84.32     73.56 o 
 -17   3   4       16.30       38.33     67.85 o 
 -16   3   4       15.69       25.81     64.73 o 
 -15   3   4       15.86       50.89     62.24 o 
 -14   3   4        2.17      -26.74     57.36 o 
 -13   3   4        2.03       -5.28     56.10 o 
 -12   3   4      673.82      651.89     59.64 o 
 -11   3   4        3.51        6.18     41.99 o 
 -10   3   4      862.28      873.32     52.57 o 
  -9   3   4       44.13       26.13     36.60 o 
  -8   3   4      696.73      709.21     40.82 o 
  -7   3   4      158.00      195.53     42.79 o 
  -6   3   4       25.27       45.24     37.40 o 
  -5   3   4      334.54      387.67     43.66 o 
  -4   3   4     1844.84     1870.28     59.32 o 
  -3   3   4        1.30       17.95     31.34 o 
  -2   3   4       19.92       36.28     41.22 o 
  -1   3   4       50.19       25.58     42.26 o 
   0   3   4      439.92      495.43     36.95 o 
   1   3   4      177.51      230.63     38.45 o 
   2   3   4       41.46       24.01     35.37 o 
   3   3   4       91.07      100.13     29.44 o 
   4   3   4      180.73      227.46     33.18 o 
   5   3   4       61.29       86.59     32.94 o 
   6   3   4        5.22       -9.29     30.53 o 
   7   3   4      145.78      144.59     35.43 o 
   8   3   4      310.11      331.37     44.31 o 
   9   3   4      208.53      151.65     47.24 o 
  10   3   4       85.34       53.91     47.28 o 
  11   3   4      166.71      108.25     63.82 o 
  12   3   4     1377.10     1262.76     96.31 o 
  13   3   4      117.29      141.62     72.28 o 
  14   3   4       86.98       78.98     65.30 o 
  15   3   4        9.67       -4.91     65.37 o 
  16   3   4      185.05      211.13     73.59 o 
  17   3   4        0.00      -21.36     71.79 o 
  18   3   4       42.64       65.62     77.22 o 
  19   3   4        1.99      -10.13     85.56 o 
 -18   4   4       23.36       95.60     74.56 o 
 -17   4   4        2.15        7.56     70.05 o 
 -16   4   4        0.69      -45.95     66.64 o 
 -15   4   4       12.61       47.49     65.52 o 
 -14   4   4       60.59       75.36     63.71 o 
 -13   4   4      118.22      182.03     62.75 o 
 -12   4   4       59.62       86.26     55.12 o 
 -11   4   4       27.98       48.58     70.80 o 
 -10   4   4      494.24      546.84     77.70 o 
  -9   4   4        0.51       42.95     60.35 o 
  -8   4   4        0.46      -11.93     54.66 o 
  -7   4   4       12.86      -17.87     53.40 o 
  -6   4   4      321.23      374.82     62.37 o 
  -5   4   4        2.97      -10.67     48.53 o 
  -4   4   4      407.20      499.54     52.62 o 
  -3   4   4       13.78       -4.74     38.10 o 
  -2   4   4      261.54      277.78     62.18 o 
  -1   4   4       61.99       55.00     48.38 o 
   0   4   4       14.76       -4.95     37.66 o 
   1   4   4      436.89      430.56     46.56 o 
   2   4   4       10.14       -6.02     38.88 o 
   3   4   4     1004.05      973.49     57.07 o 
   4   4   4     1595.32     1459.49     52.84 o 
   5   4   4      154.20      182.96     37.28 o 
   6   4   4      591.03      611.93     52.14 o 
   7   4   4       19.01       31.05     38.15 o 
   8   4   4       59.66       92.50     45.76 o 
   9   4   4       95.89       85.07     54.14 o 
  10   4   4       15.27       45.62     55.80 o 
  11   4   4        2.54       87.75     67.19 o 
  12   4   4      140.66      198.43     75.95 o 
  13   4   4      141.81      123.59     76.65 o 
  14   4   4       48.95       57.23     67.26 o 
  15   4   4       75.23       84.02     71.69 o 
  16   4   4      181.35      122.25     74.37 o 
  17   4   4        2.94      -22.89     73.42 o 
 -15   5   4        7.00      -41.01    101.58 o 
 -14   5   4        3.23       74.95    100.48 o 
 -13   5   4      248.35      308.32    103.63 o 
 -12   5   4       18.15      138.10     96.97 o 
 -11   5   4        6.00       83.45     90.16 o 
 -10   5   4       46.81      -13.55     84.55 o 
  -9   5   4       16.65      -30.30     83.17 o 
  -8   5   4       17.97       58.93     83.97 o 
  -7   5   4       28.53      -30.35     78.30 o 
  -6   5   4        5.23      -63.38     78.31 o 
  -5   5   4      544.46      465.13    100.33 o 
  -4   5   4        0.62      -11.52     79.48 o 
  -3   5   4      518.37      370.52     93.55 o 
  -2   5   4     1124.71     1019.74     91.02 o 
  -1   5   4      651.64      635.83     79.97 o 
   0   5   4      445.32      420.75     75.39 o 
   1   5   4      294.32      274.35     44.10 o 
   2   5   4       78.17      106.44     46.20 o 
   3   5   4       87.25       95.67     45.91 o 
   4   5   4       15.62      -34.11     50.01 o 
   5   5   4      138.71      124.80     53.58 o 
   6   5   4        6.43      -18.88     51.75 o 
   7   5   4        1.14      -59.48     63.00 o 
   8   5   4       45.73      141.70     70.14 o 
   9   5   4       17.14        5.11     69.53 o 
  10   5   4       49.03       72.96     94.00 o 
  11   5   4       16.73      -87.45     87.45 o 
  12   5   4       23.32      104.29     99.75 o 
  13   5   4       28.01       23.10     82.03 o 
  14   5   4       93.51       69.22     84.62 o 
  15   5   4       30.80       40.92    103.57 o 
 -11   6   4        3.50      -14.88     94.30 o 
 -10   6   4        6.26       54.54     92.51 o 
  -9   6   4        0.44       83.13     93.62 o 
  -8   6   4       46.87      -38.48     86.96 o 
  -7   6   4        6.79      -45.06    117.83 o 
  -6   6   4        0.84      102.79    107.71 o 
  -5   6   4      160.42      149.01     96.43 o 
  -4   6   4       63.83       84.91     74.30 o 
  -3   6   4       39.22       51.26     89.88 o 
  -2   6   4      421.24      319.93    193.69 o 
  -1   6   4      245.76      146.00     92.00 o 
   0   6   4      220.85      123.67     87.52 o 
   1   6   4        0.08       -9.85     79.22 o 
   2   6   4      253.81      222.76     88.00 o 
   3   6   4       74.27       90.72     66.01 o 
   4   6   4        1.72       32.15     68.41 o 
   5   6   4       16.24      -38.33     64.93 o 
   6   6   4        2.78      -43.41     66.44 o 
   7   6   4       32.14       50.54     89.99 o 
   8   6   4       48.57       26.36     89.30 o 
   9   6   4       68.36       60.33     96.37 o 
  10   6   4       82.73      131.51     99.95 o 
  11   6   4        2.97      -17.34    131.34 o 
  -1   7   4       39.94       31.34    135.71 o 
   0   7   4       42.30       55.54    131.23 o 
   1   7   4       88.10      173.50    132.50 o 
 -21   0   5       57.36      186.74    128.65 o 
 -19   0   5      225.52      155.00    118.49 o 
 -17   0   5       26.70       47.54    100.05 o 
 -15   0   5      284.99      320.41    104.57 o 
 -13   0   5        9.40      -57.52     63.78 o 
 -11   0   5      876.30      843.92     81.65 o 
  -9   0   5        7.97       -1.65     45.83 o 
  -7   0   5      705.38      765.55     57.41 o 
  -5   0   5     2335.02     2187.55    157.10 o 
  -3   0   5       61.94       62.63     36.31 o 
  -1   0   5     2561.38     2319.05     96.18 o 
   1   0   5     1206.53     1090.45     38.64 o 
   3   0   5        4.06      -28.08     35.83 o 
   5   0   5      671.41      716.27     63.58 o 
   7   0   5       32.77       26.85     48.94 o 
   9   0   5       42.07       -6.83     60.85 o 
  11   0   5      225.12      227.05     63.70 o 
  13   0   5      293.83      259.53     73.30 o 
  15   0   5       24.17       64.61    101.07 o 
  17   0   5       17.28       75.99    111.32 o 
  19   0   5        3.34      -33.27    113.61 o 
  21   0   5       10.43       18.14    123.26 o 
 -22   1   5        3.19       -1.70     89.17 o 
 -21   1   5       20.09       37.42     86.34 o 
 -20   1   5        7.10       23.70     83.98 o 
 -19   1   5       98.18       61.67     81.15 o 
 -18   1   5        2.53        4.61     76.16 o 
 -17   1   5       56.29       18.03     72.21 o 
 -16   1   5      160.86      142.03     71.44 o 
 -15   1   5      675.99      650.80     73.64 o 
 -14   1   5        9.96       -7.18     50.47 o 
 -13   1   5      100.10      128.23     51.21 o 
 -12   1   5       15.31       38.81     38.49 o 
 -11   1   5       13.49        3.74     35.19 o 
 -10   1   5       58.89       77.48     35.36 o 
  -9   1   5      711.92      777.32     43.14 o 
  -8   1   5       42.36       26.63     30.52 o 
  -7   1   5      174.44      169.99     29.75 o 
  -6   1   5      947.34      985.36     36.41 o 
  -5   1   5      292.72      369.07     30.21 o 
  -4   1   5     1336.88     1252.17     33.81 o 
  -3   1   5     2100.94     1833.39     36.45 o 
  -2   1   5     1279.07     1185.33     32.16 o 
  -1   1   5     1920.64     1700.80     37.64 o 
   0   1   5        2.74       -1.50     17.26 o 
   1   1   5     6691.94     6223.25    169.02 o 
   2   1   5      102.96      104.08     24.51 o 
   3   1   5     2204.34     2073.11     65.90 o 
   4   1   5     3882.42     3714.09    137.32 o 
   5   1   5     2057.15     1894.49     64.33 o 
   6   1   5      300.69      320.24     39.43 o 
   7   1   5      801.12      835.98     44.69 o 
   8   1   5       56.93       66.12     35.41 o 
   9   1   5        4.38      -29.32     35.57 o 
  10   1   5       14.47       -3.16     43.82 o 
  11   1   5      487.33      476.37     57.16 o 
  12   1   5       58.05       64.77     51.81 o 
  13   1   5       55.55       36.80     54.79 o 
  14   1   5       17.81       24.02     57.78 o 
  15   1   5       15.22      -24.95     58.71 o 
  16   1   5      100.80       93.15     63.95 o 
  17   1   5       22.39       52.14     72.25 o 
  18   1   5       94.21       36.07     73.86 o 
  19   1   5      102.07       38.52     83.06 o 
  20   1   5      146.48      133.99     99.72 o 
  21   1   5      154.26      128.04    106.66 o 
 -21   2   5        0.89       -5.70     93.20 o 
 -20   2   5        8.93       33.61     91.65 o 
 -19   2   5       42.71       18.46     76.76 o 
 -18   2   5        7.73       63.63     74.24 o 
 -17   2   5        6.12       18.61     66.36 o 
 -16   2   5        1.13       -9.53     57.22 o 
 -15   2   5      226.32      240.28     61.31 o 
 -14   2   5      252.05      308.52     58.65 o 
 -13   2   5       49.65       -0.99     50.65 o 
 -12   2   5       93.22       54.27     43.66 o 
 -11   2   5      247.97      240.54     44.87 o 
 -10   2   5      540.50      613.90     47.78 o 
  -9   2   5      152.76      165.69     38.06 o 
  -8   2   5      750.91      778.11     44.40 o 
  -7   2   5       49.87       56.88     31.76 o 
  -6   2   5       46.03       93.48     30.21 o 
  -5   2   5     1601.54     1560.61     41.50 o 
  -4   2   5     1113.59     1152.42     51.23 o 
  -3   2   5      161.93      213.46     33.45 o 
  -2   2   5        7.81        1.26     31.86 o 
  -1   2   5     1540.59     1525.80     45.89 o 
   0   2   5      211.69      240.88     31.79 o 
   1   2   5       15.64       14.02     29.19 o 
   2   2   5      417.28      493.79     37.11 o 
   3   2   5     1909.12     1957.26     53.90 o 
   4   2   5     1061.39     1119.24     39.92 o 
   5   2   5      496.11      600.86     34.28 o 
   6   2   5      221.78      286.77     31.91 o 
   7   2   5     1012.33     1056.80     45.32 o 
   8   2   5      659.21      710.67     43.52 o 
   9   2   5      230.51      240.96     40.75 o 
  10   2   5      567.25      559.62     48.30 o 
  11   2   5        8.68       16.00     54.41 o 
  12   2   5      255.83      209.38     63.31 o 
  13   2   5      270.65      225.01     67.35 o 
  14   2   5      194.36       71.73     65.34 o 
  15   2   5      178.49      215.60     71.12 o 
  16   2   5       72.33       74.10     69.01 o 
  17   2   5        0.03       63.77     73.54 o 
  18   2   5        0.05       -3.27     84.18 o 
  19   2   5       83.76       86.30     88.98 o 
  20   2   5        0.01       83.62     93.08 o 
 -20   3   5        1.91       60.62     81.02 o 
 -19   3   5       14.42       45.35     79.32 o 
 -18   3   5       56.64       77.81     78.05 o 
 -17   3   5        1.76       18.95     66.81 o 
 -16   3   5        7.82       35.40     64.38 o 
 -15   3   5       82.07      181.86     66.34 o 
 -14   3   5       14.44      -12.40     58.64 o 
 -13   3   5       16.83       55.65     57.76 o 
 -12   3   5       44.54       48.59     47.72 o 
 -11   3   5       21.22      -18.68     40.99 o 
 -10   3   5      257.10      298.22     43.76 o 
  -9   3   5      636.77      652.77     46.14 o 
  -8   3   5        0.64       31.08     37.03 o 
  -7   3   5       75.42       46.64     40.18 o 
  -6   3   5      326.81      299.35     43.18 o 
  -5   3   5      358.23      397.26     43.92 o 
  -4   3   5      216.35      265.88     38.63 o 
  -3   3   5      717.23      830.30     60.90 o 
  -2   3   5       93.95      128.23     45.77 o 
  -1   3   5      911.77     1029.72     56.86 o 
   0   3   5       10.69      -10.60     30.05 o 
   1   3   5      881.97      926.27     46.00 o 
   2   3   5       87.96       95.82     34.33 o 
   3   3   5      626.81      674.12     44.92 o 
   4   3   5       34.62       42.15     28.55 o 
   5   3   5      795.78      845.55     50.74 o 
   6   3   5      326.53      347.04     35.96 o 
   7   3   5     1088.19     1087.93     47.39 o 
   8   3   5      813.55      848.38     57.58 o 
   9   3   5      139.92       94.16     46.38 o 
  10   3   5      125.10      129.89     55.51 o 
  11   3   5        0.80      -35.77     54.66 o 
  12   3   5       25.38       29.92     66.68 o 
  13   3   5       39.83       46.81     69.78 o 
  14   3   5       18.56       24.91     70.87 o 
  15   3   5       28.18       72.23     68.81 o 
  16   3   5      119.98      104.16     72.66 o 
  17   3   5      127.44       33.70     74.32 o 
  18   3   5        8.50      -18.01     75.84 o 
  19   3   5       16.17      109.17    101.98 o 
 -18   4   5       12.84       61.58     73.39 o 
 -17   4   5       15.76       11.73     70.81 o 
 -16   4   5        0.15      -24.58     65.87 o 
 -15   4   5       18.37       -9.49     62.51 o 
 -14   4   5       45.34       17.60     61.32 o 
 -13   4   5        1.25      -24.31     49.05 o 
 -12   4   5       54.15       56.42     47.30 o 
 -11   4   5      775.62      839.16     86.86 o 
 -10   4   5       25.93       30.69     61.28 o 
  -9   4   5      450.68      516.14     72.21 o 
  -8   4   5       70.03       18.84     56.50 o 
  -7   4   5      278.80      276.94     60.23 o 
  -6   4   5       71.08      103.76     54.39 o 
  -5   4   5       79.08       89.42     49.61 o 
  -4   4   5      216.41      198.35     78.81 o 
  -3   4   5        0.01      -35.14     55.06 o 
  -2   4   5       47.91       -7.88     50.88 o 
  -1   4   5        0.54      -47.40     47.40 o 
   0   4   5        0.36      -31.24     38.43 o 
   1   4   5        0.29        8.56     35.10 o 
   2   4   5      105.04      122.65     38.97 o 
   3   4   5       11.64      -23.67     37.28 o 
   4   4   5      124.85      120.82     33.04 o 
   5   4   5       22.02       33.78     32.59 o 
   6   4   5       82.49      117.66     38.94 o 
   7   4   5       88.34      122.88     41.08 o 
   8   4   5        0.05      -13.90     48.70 o 
   9   4   5       80.85       55.48     52.26 o 
  10   4   5        0.59        4.56     54.90 o 
  11   4   5       34.27       -4.16     57.95 o 
  12   4   5        1.61      -58.76     65.46 o 
  13   4   5        8.38       19.30     72.58 o 
  14   4   5      184.65      211.54     82.50 o 
  15   4   5       70.21       36.42     70.69 o 
  16   4   5      196.64      172.14     78.20 o 
  17   4   5      144.99       64.75     77.73 o 
 -15   5   5       17.88      -25.46     99.10 o 
 -14   5   5       17.21      -71.02    100.69 o 
 -13   5   5        9.67       55.68    100.70 o 
 -12   5   5       56.83       11.61     92.33 o 
 -11   5   5       25.29       28.48     90.36 o 
 -10   5   5       17.61      -75.71     83.74 o 
  -9   5   5       10.64      -60.58     82.36 o 
  -8   5   5       11.84       47.20     83.67 o 
  -7   5   5       21.27       40.01     81.62 o 
  -6   5   5       22.52       33.43     85.74 o 
  -5   5   5       48.80       56.93     98.99 o 
  -4   5   5       62.37       15.98    123.62 o 
  -3   5   5       62.25       -0.19     67.74 o 
  -2   5   5        3.13      -23.53     64.94 o 
  -1   5   5       45.35       -7.96     65.51 o 
   0   5   5      282.31      237.24     70.88 o 
   1   5   5     1134.62     1038.16     61.10 o 
   2   5   5      744.88      723.00     57.88 o 
   3   5   5      301.29      322.15     51.96 o 
   4   5   5       29.58       -3.01     52.10 o 
   5   5   5        9.49       54.97     63.26 o 
   6   5   5        2.81      -49.35     62.55 o 
   7   5   5       79.90       97.81     68.91 o 
   8   5   5       84.34       63.19     69.65 o 
   9   5   5       53.16       28.52     72.78 o 
  10   5   5       10.38      -43.19     73.46 o 
  11   5   5        7.92      -14.19     94.73 o 
  12   5   5       17.76      -17.65     96.59 o 
  13   5   5       58.09      135.76    108.03 o 
  14   5   5       11.15       62.05     88.09 o 
 -11   6   5        0.03       30.01     97.78 o 
 -10   6   5        0.71      -81.99     93.17 o 
  -9   6   5        3.42       11.51     90.11 o 
  -8   6   5        1.23        8.05     92.88 o 
  -7   6   5        4.76     -187.47    219.63 o 
  -6   6   5        0.72       21.48     99.46 o 
  -5   6   5       97.17      -11.52     76.54 o 
  -4   6   5       96.52       64.30     77.19 o 
  -3   6   5       86.08       37.58     73.64 o 
  -2   6   5      209.73      126.73     97.01 o 
  -1   6   5     1052.78      926.01    119.34 o 
   0   6   5      149.74      164.84     92.11 o 
   1   6   5      276.80      201.89     93.94 o 
   2   6   5      464.76      510.10    134.11 o 
   3   6   5       85.02       81.37     71.01 o 
   4   6   5      123.79       81.32     71.87 o 
   5   6   5        7.10       20.65     68.23 o 
   6   6   5       43.34       97.73     73.46 o 
   7   6   5        5.50       33.34     91.67 o 
   8   6   5       59.11       24.64     75.20 o 
   9   6   5       14.83       25.01     77.08 o 
  10   6   5      125.26      220.19    106.27 o 
 -22   0   6       54.54      101.06    162.01 o 
 -20   0   6     1037.91      914.03    153.88 o 
 -18   0   6      587.09      542.38    127.84 o 
 -16   0   6       71.01      123.27     99.26 o 
 -14   0   6       24.17      -14.66    117.94 o 
 -12   0   6      240.42      231.96     69.66 o 
 -10   0   6      571.89      605.92     62.48 o 
  -8   0   6        1.71      -12.06     42.83 o 
  -6   0   6       10.30      -26.03     35.62 o 
  -4   0   6     3809.88     3393.38     84.14 o 
  -2   0   6      965.38      903.06     46.64 o 
   0   0   6      366.43      410.31     32.71 o 
   2   0   6     7319.58     7319.97    466.83 o 
   4   0   6     1086.27     1091.70     86.33 o 
   6   0   6     1679.62     1772.76    115.52 o 
   8   0   6      321.01      350.04    116.55 o 
  10   0   6        6.00      -19.21     62.59 o 
  12   0   6       64.62       57.31     64.38 o 
  14   0   6        0.68      -54.69     67.13 o 
  16   0   6        0.35      -43.90    102.40 o 
  18   0   6       63.00       26.28    115.10 o 
  20   0   6       24.92      -67.09    120.85 o 
 -22   1   6      256.84      219.04     96.59 o 
 -21   1   6        4.95       86.63     87.79 o 
 -20   1   6      230.77      187.67     88.06 o 
 -19   1   6       22.31      -11.48     77.84 o 
 -18   1   6       40.25       35.43     77.36 o 
 -17   1   6       16.27       -8.93     72.37 o 
 -16   1   6       99.95       77.17     71.56 o 
 -15   1   6      527.76      473.41     71.47 o 
 -14   1   6      463.47      512.37     68.49 o 
 -13   1   6      343.98      327.49     60.92 o 
 -12   1   6       32.45       45.76     39.07 o 
 -11   1   6      346.32      328.45     41.85 o 
 -10   1   6       65.65       99.16     35.52 o 
  -9   1   6      357.13      376.81     38.73 o 
  -8   1   6      401.34      483.27     35.96 o 
  -7   1   6      100.91      109.43     29.27 o 
  -6   1   6     2305.86     2400.90     93.16 o 
  -5   1   6       66.04       58.31     27.08 o 
  -4   1   6     1840.38     1779.59     42.84 o 
  -3   1   6      252.35      226.33     27.40 o 
  -2   1   6      132.68      133.61     22.04 o 
  -1   1   6      222.07      246.29     21.68 o 
   0   1   6       74.61       66.50     20.12 o 
   1   1   6       20.50        7.57     19.97 o 
   2   1   6      618.23      659.01     31.50 o 
   3   1   6     2153.15     2080.23     67.88 o 
   4   1   6     1855.15     1733.05     53.60 o 
   5   1   6      317.27      332.30     35.01 o 
   6   1   6     1983.59     1878.54     78.58 o 
   7   1   6      151.69      156.80     39.45 o 
   8   1   6     1682.84     1586.78     64.38 o 
   9   1   6        0.10       -1.97     40.01 o 
  10   1   6      137.96      187.28     49.37 o 
  11   1   6        4.34      -23.43     47.34 o 
  12   1   6      121.25       89.36     54.28 o 
  13   1   6      280.68      257.08     66.38 o 
  14   1   6       18.49        3.43     57.92 o 
  15   1   6       22.77       17.13     60.92 o 
  16   1   6      108.45       82.39     65.06 o 
  17   1   6      144.51      171.48     74.45 o 
  18   1   6       20.97       37.45     83.17 o 
  19   1   6       63.15      168.27     91.89 o 
  20   1   6       82.34       47.10     98.45 o 
  21   1   6        2.22        5.18    203.26 o 
 -21   2   6       41.67       90.50     99.84 o 
 -20   2   6       27.56      -67.13     87.70 o 
 -19   2   6       52.17       61.14     88.52 o 
 -18   2   6       64.36      103.44     75.44 o 
 -17   2   6       89.15       75.89     66.56 o 
 -16   2   6      111.45       97.25     60.64 o 
 -15   2   6       31.88       85.65     57.12 o 
 -14   2   6       77.03       72.51     54.59 o 
 -13   2   6       18.99       37.22     51.22 o 
 -12   2   6      576.20      621.97     53.71 o 
 -11   2   6       44.13      -17.97     40.15 o 
 -10   2   6        0.21        1.36     37.42 o 
  -9   2   6       12.89       18.89     34.96 o 
  -8   2   6       23.31       -2.28     33.13 o 
  -7   2   6      615.41      692.73     41.69 o 
  -6   2   6      387.09      377.31     35.14 o 
  -5   2   6       98.37       66.41     29.41 o 
  -4   2   6      360.80      361.30     30.79 o 
  -3   2   6       11.26       -0.30     29.76 o 
  -2   2   6     1999.36     2035.35     56.71 o 
  -1   2   6     1360.74     1437.31     50.63 o 
   0   2   6     1724.49     1718.02     77.90 o 
   1   2   6       85.11       83.04     31.85 o 
   2   2   6       55.85       22.89     30.57 o 
   3   2   6        2.24       -1.28     24.60 o 
   4   2   6       26.99       24.88     26.52 o 
   5   2   6       48.46       -0.40     27.37 o 
   6   2   6       34.51       39.56     29.21 o 
   7   2   6      329.63      352.76     35.24 o 
   8   2   6        0.00       14.38     35.39 o 
   9   2   6       21.15      -21.35     37.44 o 
  10   2   6      952.37      982.66     67.08 o 
  11   2   6      474.91      511.54     61.54 o 
  12   2   6     1128.40     1037.40     88.72 o 
  13   2   6        3.15       74.69     68.12 o 
  14   2   6        0.00       -3.88     70.62 o 
  15   2   6       48.99       78.93     67.94 o 
  16   2   6        3.09       32.33     69.38 o 
  17   2   6        0.40        2.38     71.75 o 
  18   2   6        2.12        6.44     84.29 o 
  19   2   6        4.24       23.93     87.21 o 
  20   2   6       90.99       -7.76     89.67 o 
 -20   3   6        0.07      -87.17     87.17 o 
 -19   3   6        0.25       20.84     86.44 o 
 -18   3   6       72.37       54.96     80.46 o 
 -17   3   6        5.07       -3.20     66.75 o 
 -16   3   6        5.22       15.04     63.74 o 
 -15   3   6       84.30       95.41     62.75 o 
 -14   3   6       39.64        6.66     59.24 o 
 -13   3   6        2.88      -19.97     55.34 o 
 -12   3   6      118.26      138.96     49.55 o 
 -11   3   6       53.24       50.06     42.81 o 
 -10   3   6        0.02       -8.23     38.50 o 
  -9   3   6       79.52       99.65     37.86 o 
  -8   3   6       68.80       20.90     45.88 o 
  -7   3   6      131.36      174.16     46.61 o 
  -6   3   6       75.13       45.84     37.83 o 
  -5   3   6      707.21      728.81     49.68 o 
  -4   3   6       37.67       45.79     47.94 o 
  -3   3   6       73.77      100.40     48.44 o 
  -2   3   6        2.24       16.02     40.77 o 
  -1   3   6      129.73      134.69     35.62 o 
   0   3   6      730.48      800.64     41.94 o 
   1   3   6        0.65      -11.35     30.66 o 
   2   3   6      305.18      373.27     41.10 o 
   3   3   6       33.48       30.83     35.79 o 
   4   3   6      128.85      153.43     30.89 o 
   5   3   6        0.00      -11.42     30.55 o 
   6   3   6      708.59      741.01     42.56 o 
   7   3   6     1119.33     1186.37     67.82 o 
   8   3   6      570.19      610.65     55.62 o 
   9   3   6       99.93       51.38     51.97 o 
  10   3   6      145.73      112.69     56.70 o 
  11   3   6      241.50      238.11     62.55 o 
  12   3   6      340.43      259.44     74.12 o 
  13   3   6        1.54       10.49     69.95 o 
  14   3   6       47.34       27.91     73.61 o 
  15   3   6        9.00       -4.88     74.39 o 
  16   3   6       20.95      -28.48     69.69 o 
  17   3   6       26.83       14.48     74.15 o 
  18   3   6       57.68       67.64     78.43 o 
  19   3   6       67.36       94.67    149.81 o 
 -18   4   6       27.13        4.86     77.60 o 
 -17   4   6       13.84       43.41     73.83 o 
 -16   4   6       56.41       36.41     67.56 o 
 -15   4   6       16.16      102.76     64.98 o 
 -14   4   6       44.89       58.53     60.92 o 
 -13   4   6        3.33       47.85     49.22 o 
 -12   4   6       91.27      134.51     55.78 o 
 -11   4   6        0.27       -0.56     63.02 o 
 -10   4   6      148.33      226.60     66.80 o 
  -9   4   6        0.00      -55.58     55.58 o 
  -8   4   6       29.56       -5.83     53.67 o 
  -7   4   6        2.22      -18.31     50.27 o 
  -6   4   6        8.42       35.63     49.74 o 
  -5   4   6      203.96      269.30     88.22 o 
  -4   4   6      102.54       63.84     78.55 o 
  -3   4   6        7.97      -59.45     59.45 o 
  -2   4   6       22.57      -50.78     50.78 o 
  -1   4   6      169.79      143.41     55.79 o 
   0   4   6      162.46      134.62     43.34 o 
   1   4   6       32.39       51.37     36.67 o 
   2   4   6       94.59       96.58     39.55 o 
   3   4   6      158.70      140.79     42.17 o 
   4   4   6      130.11      169.89     42.59 o 
   5   4   6      236.52      263.80     37.55 o 
   6   4   6       50.29       37.96     40.54 o 
   7   4   6        4.41       19.45     43.10 o 
   8   4   6      336.38      350.47     52.47 o 
   9   4   6       70.76       73.79     55.27 o 
  10   4   6        1.06      -31.28     54.95 o 
  11   4   6       16.99      -20.99     56.98 o 
  12   4   6        6.80       11.83     69.58 o 
  13   4   6        0.46       21.29     72.96 o 
  14   4   6       11.55      -57.52     75.03 o 
  15   4   6       87.13      106.89     82.77 o 
  16   4   6        1.25       22.92     73.56 o 
  17   4   6       16.31       34.42     92.52 o 
 -15   5   6       64.03       64.00    129.56 o 
 -14   5   6       19.00      155.95    105.04 o 
 -13   5   6      141.58      121.34    101.74 o 
 -12   5   6       29.47      -66.87     90.62 o 
 -11   5   6       13.34       27.32     90.42 o 
 -10   5   6       22.95      -13.42     85.04 o 
  -9   5   6      151.60       89.44     88.77 o 
  -8   5   6      205.57      141.09     90.65 o 
  -7   5   6      130.98       10.21     85.30 o 
  -6   5   6       21.17      -15.15     85.25 o 
  -5   5   6       61.70       56.55    133.55 o 
  -4   5   6        0.16      -68.02     68.02 o 
  -3   5   6       19.19      -67.22     67.22 o 
  -2   5   6       32.41       16.30     68.35 o 
  -1   5   6       33.10       78.14     69.91 o 
   0   5   6      536.27      460.25     95.60 o 
   1   5   6      197.79      175.21     47.42 o 
   2   5   6       84.29      103.50     47.05 o 
   3   5   6      335.34      365.32     53.94 o 
   4   5   6       13.56       43.08     53.33 o 
   5   5   6      167.51      160.44     57.25 o 
   6   5   6        0.06      -46.74     64.58 o 
   7   5   6        5.01      -35.67     67.11 o 
   8   5   6      112.25      149.29     74.35 o 
   9   5   6        0.30       82.86     76.15 o 
  10   5   6        7.99       27.15     77.46 o 
  11   5   6        0.65       -6.49     78.19 o 
  12   5   6       23.79        3.19    100.05 o 
  13   5   6        8.31      117.61    106.78 o 
  14   5   6       28.42       60.26    111.86 o 
 -11   6   6       47.03      167.33    100.77 o 
 -10   6   6       43.08       83.71    100.26 o 
  -9   6   6        0.01      -33.31     99.12 o 
  -8   6   6        2.13      -35.96     91.74 o 
  -7   6   6       69.39      -99.32    114.13 o 
  -6   6   6        3.65      -49.80     79.23 o 
  -5   6   6       15.09      -75.57     75.57 o 
  -4   6   6      313.79      202.87     84.77 o 
  -3   6   6       26.40       33.16     75.41 o 
  -2   6   6      105.42       48.88     75.00 o 
  -1   6   6        7.26       40.62     93.14 o 
   0   6   6        2.36       23.67     89.60 o 
   1   6   6       11.78       46.74     90.35 o 
   2   6   6      203.16      136.73     93.61 o 
   3   6   6        2.19       36.11     71.29 o 
   4   6   6       76.61      -10.73     68.76 o 
   5   6   6       87.43       96.80     73.63 o 
   6   6   6       14.85       58.01     74.74 o 
   7   6   6       61.89       82.52     76.18 o 
   8   6   6       17.55      -11.69     75.86 o 
   9   6   6       52.66       70.31     79.57 o 
  10   6   6       12.42      -20.55     95.03 o 
 -21   0   7      421.17      251.39    130.04 o 
 -19   0   7       29.83       61.80    136.05 o 
 -17   0   7      200.97      152.74    109.10 o 
 -15   0   7      107.72       74.00     94.02 o 
 -13   0   7        7.81      -18.52     66.67 o 
 -11   0   7        7.93       47.36     59.97 o 
  -9   0   7      451.18      399.16     55.81 o 
  -7   0   7        8.04       20.95     37.49 o 
  -5   0   7     2961.63     2940.83     92.19 o 
  -3   0   7      341.92      272.94     40.78 o 
  -1   0   7     1521.40     1558.00     48.78 o 
   1   0   7      490.37      664.13     51.68 o 
   3   0   7      909.55     1014.48     78.98 o 
   5   0   7     1912.43     1949.02    151.62 o 
   7   0   7      820.38      904.53     70.81 o 
   9   0   7      117.95      114.66     66.48 o 
  11   0   7      610.30      547.09    139.33 o 
  13   0   7     1254.96     1108.54     95.22 o 
  15   0   7        0.82       13.28    103.58 o 
  17   0   7      945.42      823.45    219.92 o 
  19   0   7       30.16       29.85    124.47 o 
 -22   1   7      300.54      288.10    201.45 o 
 -21   1   7        8.99       -9.26     83.22 o 
 -20   1   7       17.22       33.64     83.58 o 
 -19   1   7      352.80      292.50     87.99 o 
 -18   1   7       27.40        5.15     73.94 o 
 -17   1   7       59.25       -8.24     72.65 o 
 -16   1   7      384.23      305.88     77.67 o 
 -15   1   7       25.11      -34.40     58.91 o 
 -14   1   7      167.66      172.43     60.97 o 
 -13   1   7       40.93       15.18     53.75 o 
 -12   1   7       61.83      126.64     47.94 o 
 -11   1   7      128.76      109.17     40.89 o 
 -10   1   7      759.77      856.50     46.96 o 
  -9   1   7      212.84      218.63     35.88 o 
  -8   1   7      277.97      323.92     33.33 o 
  -7   1   7      128.64      110.34     31.13 o 
  -6   1   7      223.26      211.29     34.38 o 
  -5   1   7      797.98      876.25     38.69 o 
  -4   1   7      409.86      441.11     32.63 o 
  -3   1   7     2242.40     2102.56     43.50 o 
  -2   1   7      712.50      735.67     32.75 o 
  -1   1   7      159.72      171.97     27.70 o 
   0   1   7        5.45       -6.70     24.05 o 
   1   1   7      819.35      865.65     32.82 o 
   2   1   7     1825.90     1810.54     51.55 o 
   3   1   7      592.48      658.50     34.82 o 
   4   1   7     2148.90     2179.82     63.61 o 
   5   1   7      509.88      519.53     37.86 o 
   6   1   7      164.66       89.83     37.63 o 
   7   1   7        8.73        8.41     40.11 o 
   8   1   7     1580.25     1543.11     64.91 o 
   9   1   7      268.33      270.95     50.05 o 
  10   1   7      610.56      618.33     55.80 o 
  11   1   7       54.17      -15.19     50.76 o 
  12   1   7        0.17      -11.38     51.46 o 
  13   1   7      177.92      146.50     64.46 o 
  14   1   7       93.55       58.55     59.89 o 
  15   1   7       30.95       58.66     62.39 o 
  16   1   7      159.70      154.86     66.82 o 
  17   1   7       27.97        3.06     80.86 o 
  18   1   7        4.78      -79.09     79.09 o 
  19   1   7        3.62       54.33     88.19 o 
  20   1   7        7.68      -24.58     97.51 o 
 -21   2   7       34.49      -34.44     94.42 o 
 -20   2   7       50.56       -9.41     90.08 o 
 -19   2   7        3.29      -15.42     86.37 o 
 -18   2   7       46.83       23.65     86.81 o 
 -17   2   7       17.44      114.46     67.52 o 
 -16   2   7       18.88       54.04     58.89 o 
 -15   2   7      711.87      728.24     70.50 o 
 -14   2   7      116.36      148.56     57.26 o 
 -13   2   7        8.51      -15.28     50.26 o 
 -12   2   7     1143.58     1165.77     61.55 o 
 -11   2   7     2956.57     2940.08     73.70 o 
 -10   2   7       13.43        5.55     38.23 o 
  -9   2   7      110.61      109.81     37.43 o 
  -8   2   7      165.15      166.64     36.85 o 
  -7   2   7      337.76      366.18     33.75 o 
  -6   2   7        0.69       19.31     30.48 o 
  -5   2   7       48.84       46.73     28.94 o 
  -4   2   7       67.56       86.86     26.41 o 
  -3   2   7      534.58      569.20     34.26 o 
  -2   2   7     3265.33     3289.56     67.72 o 
  -1   2   7     1147.90     1176.96     47.82 o 
   0   2   7       73.13       59.93     32.15 o 
   1   2   7        3.04       34.38     32.40 o 
   2   2   7      240.66      283.48     35.93 o 
   3   2   7      451.89      520.20     40.91 o 
   4   2   7     1565.30     1534.90     45.73 o 
   5   2   7     1378.07     1417.37     45.90 o 
   6   2   7     1063.92     1172.82     44.83 o 
   7   2   7        1.92      -28.14     30.58 o 
   8   2   7      254.61      279.07     41.97 o 
   9   2   7       46.35       34.06     42.26 o 
  10   2   7       93.05       73.98     51.65 o 
  11   2   7      588.95      605.50     64.56 o 
  12   2   7       60.26       37.99     67.05 o 
  13   2   7      625.38      542.38     84.90 o 
  14   2   7      180.61       85.67     76.21 o 
  15   2   7       30.77       -1.33     75.90 o 
  16   2   7        0.40      -38.77     69.97 o 
  17   2   7        0.39       10.35     73.15 o 
  18   2   7        1.01       29.09     84.80 o 
  19   2   7       32.00       42.11     89.77 o 
  20   2   7       24.21       96.24    151.45 o 
 -20   3   7        4.19       26.72    151.92 o 
 -19   3   7       99.70      212.09     94.03 o 
 -18   3   7        0.32        9.06     82.23 o 
 -17   3   7       41.56      162.78     70.26 o 
 -16   3   7      171.11      166.09     68.03 o 
 -15   3   7       26.04       78.01     63.09 o 
 -14   3   7        3.95       21.65     57.02 o 
 -13   3   7       26.39       89.61     57.73 o 
 -12   3   7       20.79       48.77     47.00 o 
 -11   3   7       24.26       53.63     44.42 o 
 -10   3   7       18.73       46.87     39.66 o 
  -9   3   7      520.58      564.13     45.79 o 
  -8   3   7       76.71       83.63     35.33 o 
  -7   3   7       62.64       11.45     42.97 o 
  -6   3   7       30.69       43.20     37.88 o 
  -5   3   7      310.50      348.46     42.99 o 
  -4   3   7       11.42       -8.67     46.84 o 
  -3   3   7      775.81      916.96     62.23 o 
  -2   3   7       16.12       35.08     34.53 o 
  -1   3   7      215.39      245.94     34.94 o 
   0   3   7       43.29       35.13     32.11 o 
   1   3   7        0.72       -8.15     32.05 o 
   2   3   7       51.11       68.88     34.39 o 
   3   3   7        1.50       -2.20     33.28 o 
   4   3   7        0.03       14.74     37.55 o 
   5   3   7      139.04      132.58     34.70 o 
   6   3   7      265.01      303.63     39.76 o 
   7   3   7      255.16      227.83     44.01 o 
   8   3   7        0.40      -32.91     43.66 o 
   9   3   7       66.09       44.88     53.35 o 
  10   3   7       40.10       91.66     56.89 o 
  11   3   7        2.85      -55.46     55.46 o 
  12   3   7      270.05      240.00     66.89 o 
  13   3   7        5.11      -32.94     67.18 o 
  14   3   7      223.91      271.41     81.87 o 
  15   3   7       74.75       72.90     79.76 o 
  16   3   7      100.64      140.97     74.62 o 
  17   3   7        0.62       -0.13     76.07 o 
  18   3   7        2.08      -67.66     74.97 o 
 -18   4   7        2.19       69.45     77.73 o 
 -17   4   7       58.77      104.73     76.40 o 
 -16   4   7        9.32      -22.51     69.88 o 
 -15   4   7        0.27        2.41     60.69 o 
 -14   4   7       50.85       82.40     62.20 o 
 -13   4   7       69.35      125.17     60.09 o 
 -12   4   7       22.53       10.23     52.77 o 
 -11   4   7      169.32      190.07     69.76 o 
 -10   4   7       16.45       -6.77     58.32 o 
  -9   4   7       18.03       31.80     56.45 o 
  -8   4   7      240.23      369.61     83.14 o 
  -7   4   7        5.29      -26.97     49.63 o 
  -6   4   7        1.39       27.47     82.29 o 
  -5   4   7       18.57      -15.50     79.77 o 
  -4   4   7      251.72      313.45     90.95 o 
  -3   4   7       35.66       13.82     94.79 o 
  -2   4   7       15.37        9.29     66.21 o 
  -1   4   7       37.04      -41.96     63.36 o 
   0   4   7      103.96      112.41     38.66 o 
   1   4   7        5.17      -24.95     37.65 o 
   2   4   7        1.01      -21.56     38.70 o 
   3   4   7      392.94      406.22     49.29 o 
   4   4   7     2306.22     2279.26    102.95 o 
   5   4   7     1040.37     1164.51     94.89 o 
   6   4   7      187.60      161.87     66.85 o 
   7   4   7      159.79      156.96     59.24 o 
   8   4   7       11.24      -11.09     56.40 o 
   9   4   7       57.63       35.28     71.25 o 
  10   4   7       14.98      -34.08     55.22 o 
  11   4   7        2.72      -25.64     57.85 o 
  12   4   7       17.81       16.02     61.37 o 
  13   4   7        1.26        2.99     97.75 o 
  14   4   7        0.01      107.95    103.31 o 
  15   4   7       65.34      120.99    107.29 o 
  16   4   7      100.90       98.74     93.31 o 
 -15   5   7       11.51      -34.02    114.50 o 
 -14   5   7       45.37      -16.27    114.39 o 
 -13   5   7       53.07       60.73    114.19 o 
 -12   5   7       38.09      120.22     96.57 o 
 -11   5   7       31.97       38.61     92.46 o 
 -10   5   7       13.49       -0.99     89.61 o 
  -9   5   7       15.11       24.59     88.76 o 
  -8   5   7       15.32      -13.51     87.17 o 
  -7   5   7       65.86       54.51     87.42 o 
  -6   5   7       38.02      -19.73     88.27 o 
  -5   5   7       61.38      -27.27     93.03 o 
  -4   5   7       29.45      -71.52     73.43 o 
  -3   5   7       42.55       -2.05     71.61 o 
  -2   5   7       58.84       24.57     72.98 o 
  -1   5   7        4.47      -44.62     67.51 o 
   0   5   7       18.00       12.10     68.27 o 
   1   5   7       15.37       53.44     52.50 o 
   2   5   7       42.88       75.49     47.26 o 
   3   5   7      236.19      202.49     60.22 o 
   4   5   7       67.94       28.12     55.59 o 
   5   5   7       41.30       13.31     56.28 o 
   6   5   7       31.96       -0.19     68.15 o 
   7   5   7       52.79       41.18     71.39 o 
   8   5   7        6.57      -15.06     71.71 o 
   9   5   7       18.85      -36.06     74.41 o 
  10   5   7       56.55       11.97     78.15 o 
  11   5   7       16.29      -77.78     77.78 o 
  12   5   7        7.89      -37.27    100.96 o 
  13   5   7      165.25      178.04    112.57 o 
  14   5   7       22.97       24.80    141.91 o 
 -11   6   7       14.22      175.71    183.12 o 
 -10   6   7        7.85       31.82     98.71 o 
  -9   6   7       43.58      -85.95     93.05 o 
  -8   6   7        0.59      -92.16     92.16 o 
  -7   6   7        0.02      -33.13     96.23 o 
  -6   6   7       13.63      -74.51     80.06 o 
  -5   6   7       11.84      -66.60     78.96 o 
  -4   6   7       32.60      -21.49     78.99 o 
  -3   6   7        8.48       16.23     76.16 o 
  -2   6   7        5.70      -67.78     67.78 o 
  -1   6   7       78.73      201.90     99.79 o 
   0   6   7      186.64      315.11    103.71 o 
   1   6   7        7.85       52.80     94.66 o 
   2   6   7      250.73      169.87    103.08 o 
   3   6   7       30.01       23.71     71.48 o 
   4   6   7        0.04      -15.78     69.73 o 
   5   6   7       66.57      124.06     74.69 o 
   6   6   7       62.58       43.85     75.76 o 
   7   6   7       79.21       19.32     76.58 o 
   8   6   7        2.33      -75.58     75.58 o 
   9   6   7       54.19       61.48     82.35 o 
 -22   0   8       12.97       39.45    179.48 o 
 -20   0   8       95.33      182.73    125.31 o 
 -18   0   8     1396.67     1135.13    211.91 o 
 -16   0   8       40.49      -51.65     95.64 o 
 -14   0   8        8.27      -14.22     89.03 o 
 -12   0   8      134.58      169.87     69.21 o 
 -10   0   8      152.92      136.67     52.52 o 
  -8   0   8       39.04       53.56     40.22 o 
  -6   0   8     8026.01     8297.08    208.34 o 
  -4   0   8        2.47       -3.46     37.94 o 
  -2   0   8      610.12      638.97     42.71 o 
   0   0   8      472.35      517.62     38.31 o 
   2   0   8     1967.81     1865.05    105.24 o 
   4   0   8      521.72      509.35     51.95 o 
   6   0   8     1233.26     1257.94     85.79 o 
   8   0   8      207.88      310.71     62.64 o 
  10   0   8     1829.97     1799.48    109.88 o 
  12   0   8     1833.77     1906.97    216.15 o 
  14   0   8       72.46       95.54     75.39 o 
  16   0   8      389.78      412.50    126.52 o 
  18   0   8       47.04       29.33    117.55 o 
  20   0   8      275.75      141.38    167.56 o 
 -21   1   8       16.36      -24.03     83.87 o 
 -20   1   8       26.56       -3.70     81.09 o 
 -19   1   8       10.30       25.48     78.94 o 
 -18   1   8      135.68      184.75     80.94 o 
 -17   1   8      602.87      639.85     92.07 o 
 -16   1   8       96.05       95.79     72.04 o 
 -15   1   8        2.48        5.93     65.73 o 
 -14   1   8      658.67      656.70     71.67 o 
 -13   1   8       17.81       41.80     54.61 o 
 -12   1   8        1.89        7.06     50.68 o 
 -11   1   8       74.24       96.70     41.07 o 
 -10   1   8       85.08      129.42     39.39 o 
  -9   1   8        4.51      -23.80     32.34 o 
  -8   1   8       40.36       25.90     34.25 o 
  -7   1   8     1015.11      989.00     47.58 o 
  -6   1   8      375.11      402.36     35.17 o 
  -5   1   8      906.70      945.06     40.98 o 
  -4   1   8      402.85      422.41     32.66 o 
  -3   1   8        7.69      -19.27     26.43 o 
  -2   1   8      232.51      226.69     29.57 o 
  -1   1   8      797.35      847.35     33.66 o 
   0   1   8      467.67      482.84     29.89 o 
   1   1   8      114.64      139.83     27.29 o 
   2   1   8     2736.67     2677.50     61.56 o 
   3   1   8       49.65       50.64     29.76 o 
   4   1   8      981.81     1033.20     43.87 o 
   5   1   8       32.31       34.40     34.42 o 
   6   1   8       41.64       53.45     35.32 o 
   7   1   8       43.51      -24.76     38.18 o 
   8   1   8       11.01        2.54     42.95 o 
   9   1   8      175.27      129.70     48.65 o 
  10   1   8      523.98      552.48     60.04 o 
  11   1   8        2.81      -47.25     47.25 o 
  12   1   8       20.61        1.80     59.46 o 
  13   1   8       26.88        6.92     63.07 o 
  14   1   8      208.66      176.82     70.83 o 
  15   1   8      777.57      706.44     85.58 o 
  16   1   8        8.44       20.06     78.44 o 
  17   1   8        3.63       -2.76     80.07 o 
  18   1   8       59.96       10.39     82.47 o 
  19   1   8       13.30      -17.79     84.92 o 
  20   1   8       69.30       29.87    102.52 o 
 -21   2   8        3.61        0.49    116.43 o 
 -20   2   8       45.18      112.51     96.00 o 
 -19   2   8        0.53       38.24     89.23 o 
 -18   2   8       57.57       37.09     84.83 o 
 -17   2   8       19.20      -31.89     72.14 o 
 -16   2   8        0.00       -7.86     62.24 o 
 -15   2   8      149.80      136.90     57.96 o 
 -14   2   8       27.92        9.13     52.92 o 
 -13   2   8       10.16       60.04     51.66 o 
 -12   2   8     1925.60     1878.71     93.51 o 
 -11   2   8      177.92      190.24     45.18 o 
 -10   2   8      186.87      183.11     42.53 o 
  -9   2   8        5.22        0.61     35.72 o 
  -8   2   8      200.33      237.36     34.25 o 
  -7   2   8      291.39      360.11     34.41 o 
  -6   2   8        9.04      -17.94     27.44 o 
  -5   2   8      123.60      136.02     28.63 o 
  -4   2   8      523.07      613.67     35.49 o 
  -3   2   8      499.19      516.90     37.74 o 
  -2   2   8      276.02      312.30     33.34 o 
  -1   2   8      650.31      769.96     46.68 o 
   0   2   8        0.15        5.59     32.83 o 
   1   2   8      293.46      292.73     36.90 o 
   2   2   8      442.22      469.40     40.26 o 
   3   2   8      688.34      780.97     43.41 o 
   4   2   8       22.14       51.42     29.99 o 
   5   2   8      150.29      175.62     33.65 o 
   6   2   8     1111.78     1159.91     46.08 o 
   7   2   8      388.05      398.73     38.45 o 
   8   2   8       69.37       46.31     36.83 o 
   9   2   8        0.06        6.52     47.39 o 
  10   2   8      865.84      924.06     79.47 o 
  11   2   8      279.59      266.07     64.23 o 
  12   2   8      154.88      125.34     64.58 o 
  13   2   8       38.30       -9.33     69.61 o 
  14   2   8      188.12      171.37     79.32 o 
  15   2   8        0.37      -74.85     74.85 o 
  16   2   8      171.43      116.64     76.04 o 
  17   2   8       12.12       78.26     79.16 o 
  18   2   8        4.36       17.68     87.90 o 
  19   2   8        0.53       21.62     90.49 o 
 -19   3   8        4.91        8.30     88.80 o 
 -18   3   8       14.84       35.48     84.54 o 
 -17   3   8        7.78        3.24     80.89 o 
 -16   3   8        7.01       11.30     70.64 o 
 -15   3   8        4.15       26.88     61.58 o 
 -14   3   8      106.14      154.99     61.93 o 
 -13   3   8      129.40       83.75     58.18 o 
 -12   3   8      806.95      869.78     62.74 o 
 -11   3   8      601.39      590.70     54.84 o 
 -10   3   8      524.14      504.97     49.22 o 
  -9   3   8       48.58       87.34     39.75 o 
  -8   3   8      686.11      700.08     46.03 o 
  -7   3   8      287.94      273.96     42.93 o 
  -6   3   8      310.11      303.67     46.92 o 
  -5   3   8       93.17      102.28     53.50 o 
  -4   3   8      195.84      254.81     52.74 o 
  -3   3   8      304.79      319.91     37.00 o 
  -2   3   8        0.52       -4.62     31.69 o 
  -1   3   8      293.81      293.43     38.28 o 
   0   3   8       56.16       29.89     33.84 o 
   1   3   8       53.77       77.39     35.22 o 
   2   3   8      500.14      530.38     44.38 o 
   3   3   8        0.57      -13.37     33.99 o 
   4   3   8        2.47       17.23     36.08 o 
   5   3   8        5.38      -31.81     32.28 o 
   6   3   8      973.59     1010.40     73.84 o 
   7   3   8       42.09        8.16     43.36 o 
   8   3   8     1685.08     1646.72     92.68 o 
   9   3   8       48.93       49.16     55.07 o 
  10   3   8       38.94       19.92     56.87 o 
  11   3   8      134.29      137.65     63.20 o 
  12   3   8       41.67       35.71     64.08 o 
  13   3   8       14.76       43.42     74.18 o 
  14   3   8      234.18      243.47     83.52 o 
  15   3   8        5.28       62.25     81.74 o 
  16   3   8       63.11       98.57     82.37 o 
  17   3   8       70.25       39.77     77.71 o 
  18   3   8       18.81      -12.51     80.00 o 
 -18   4   8       27.27       58.76    135.14 o 
 -17   4   8       44.07       18.13     87.75 o 
 -16   4   8       15.73       44.34     82.32 o 
 -15   4   8        0.78       68.72     81.34 o 
 -14   4   8       23.31       81.40     78.78 o 
 -13   4   8        9.30        9.98     90.79 o 
 -12   4   8        1.34       90.70     89.95 o 
 -11   4   8      154.65      139.52     88.73 o 
 -10   4   8       87.46       84.77     85.58 o 
  -9   4   8      219.60      154.94     86.46 o 
  -8   4   8      139.16      161.04     85.85 o 
  -7   4   8       34.46      -38.16     78.52 o 
  -6   4   8       64.58       33.46     88.85 o 
  -5   4   8      246.17      237.68     94.25 o 
  -4   4   8       96.08       57.91     70.50 o 
  -3   4   8      321.75      176.52     76.24 o 
  -2   4   8       57.38       -7.16     68.43 o 
  -1   4   8      484.98      433.40     79.33 o 
   0   4   8        4.98      -34.21     40.99 o 
   1   4   8       11.52        5.95     43.08 o 
   2   4   8       15.90       39.63     45.86 o 
   3   4   8        0.00      -15.24     44.12 o 
   4   4   8      631.32      619.37     58.45 o 
   5   4   8      125.12      123.40     57.89 o 
   6   4   8      225.67      293.95     63.00 o 
   7   4   8      226.71      167.43     62.18 o 
   8   4   8        0.03       28.68     58.96 o 
   9   4   8       44.00      -10.60     70.70 o 
  10   4   8       28.96       63.31     76.62 o 
  11   4   8       21.24       21.96     77.91 o 
  12   4   8        0.26       61.52     81.99 o 
  13   4   8        3.11      -52.54     97.54 o 
  14   4   8       31.48       80.25    104.71 o 
  15   4   8        2.17      -29.03    105.15 o 
  16   4   8        0.03      -74.58    108.88 o 
 -15   5   8       76.26      211.97    194.20 o 
 -14   5   8      214.85      270.31    128.83 o 
 -13   5   8      103.97       72.30    120.41 o 
 -12   5   8      128.31      126.23    114.96 o 
 -11   5   8        7.29       45.35     93.44 o 
 -10   5   8      142.42      215.36     99.15 o 
  -9   5   8      100.04      198.06     95.45 o 
  -8   5   8        2.78      -54.05     85.67 o 
  -7   5   8        2.16      -64.75     85.26 o 
  -6   5   8        7.54      -45.77     77.06 o 
  -5   5   8        2.43      -83.83     92.52 o 
  -4   5   8      106.60       34.86     78.24 o 
  -3   5   8       99.22       82.75     78.69 o 
  -2   5   8       74.60       12.67     73.73 o 
  -1   5   8      295.41      203.25     76.68 o 
   0   5   8       55.24       60.13     72.90 o 
   1   5   8        7.44        5.42     45.44 o 
   2   5   8       97.54      105.23     49.75 o 
   3   5   8        2.57       14.73     62.19 o 
   4   5   8      102.05       98.33     58.78 o 
   5   5   8        0.21       28.89     59.00 o 
   6   5   8       30.55      -19.03     59.40 o 
   7   5   8        0.31       -0.91     70.90 o 
   8   5   8       67.36       97.66     74.84 o 
   9   5   8        8.38       12.61     76.09 o 
  10   5   8       24.64      -16.76     78.77 o 
  11   5   8        3.51       46.74     84.50 o 
  12   5   8       36.83       61.35     87.25 o 
  13   5   8        1.01       26.85    109.21 o 
 -10   6   8       60.87       99.45    113.81 o 
  -9   6   8        0.07      -90.98    101.78 o 
  -8   6   8       25.61      -98.61     98.61 o 
  -7   6   8        4.23      -77.82     77.82 o 
  -6   6   8       55.67      -81.84     81.84 o 
  -5   6   8        0.45      -36.93     80.87 o 
  -4   6   8        7.77      -41.31     80.27 o 
  -3   6   8       15.47       75.14     82.83 o 
  -2   6   8        9.17      -45.23     72.11 o 
  -1   6   8        2.77        6.76     76.10 o 
   0   6   8       22.32       87.00    100.24 o 
   1   6   8       34.74       80.24    101.03 o 
   2   6   8       51.11       21.45     97.99 o 
   3   6   8        0.11      -37.22     69.09 o 
   4   6   8       42.60      123.72     76.89 o 
   5   6   8        9.52      -28.86     73.99 o 
   6   6   8       10.62        7.05     76.89 o 
   7   6   8        3.40        2.27     77.61 o 
   8   6   8        2.01        3.80     79.99 o 
   9   6   8        2.82      -94.60    101.18 o 
 -21   0   9        9.29      -27.45    117.59 o 
 -19   0   9      594.43      629.45    135.53 o 
 -17   0   9       78.12       46.26    103.68 o 
 -15   0   9      474.42      439.01    112.00 o 
 -13   0   9     1269.74     1182.10    124.60 o 
 -11   0   9      279.44      262.91     70.49 o 
  -9   0   9      353.80      440.79     59.30 o 
  -7   0   9     3789.81     3830.34     97.73 o 
  -5   0   9     1547.63     1528.17     64.63 o 
  -3   0   9     4119.71     3917.52     80.61 o 
  -1   0   9      256.44      230.58     43.29 o 
   1   0   9      399.30      387.35     47.59 o 
   3   0   9      140.79      114.29     44.72 o 
   5   0   9      178.85      176.58     48.98 o 
   7   0   9       44.55       84.36     56.27 o 
   9   0   9       15.81       73.29     61.37 o 
  11   0   9        7.66      -14.97     74.92 o 
  13   0   9      235.27      240.84     90.83 o 
  15   0   9        3.59       59.16    108.92 o 
  17   0   9      107.52       54.01    118.00 o 
  19   0   9      486.23      515.28    195.38 o 
 -21   1   9        0.18      -10.82     85.36 o 
 -20   1   9      100.67      149.67     86.58 o 
 -19   1   9       69.82       39.01     82.41 o 
 -18   1   9       11.23        6.90     75.04 o 
 -17   1   9       73.38       65.99     74.26 o 
 -16   1   9      240.21      246.88     77.84 o 
 -15   1   9      687.73      632.25     83.30 o 
 -14   1   9      978.38      989.75     80.07 o 
 -13   1   9        6.28      -18.18     53.18 o 
 -12   1   9        0.08       61.15     52.77 o 
 -11   1   9      333.28      362.94     50.82 o 
 -10   1   9        3.44      -13.17     37.05 o 
  -9   1   9       98.16       68.29     37.19 o 
  -8   1   9       30.63       21.06     35.22 o 
  -7   1   9       45.65       45.50     32.83 o 
  -6   1   9      718.93      757.57     41.18 o 
  -5   1   9       16.58        8.38     28.43 o 
  -4   1   9      404.41      460.11     34.53 o 
  -3   1   9     2952.72     2990.25     53.44 o 
  -2   1   9     1800.20     1764.47     45.62 o 
  -1   1   9        2.68      -25.73     25.73 o 
   0   1   9        3.25      -26.52     26.52 o 
   1   1   9       62.82       74.28     28.25 o 
   2   1   9      350.64      332.65     32.94 o 
   3   1   9      859.01      868.61     41.55 o 
   4   1   9      128.74      192.72     34.28 o 
   5   1   9       32.69       21.54     35.06 o 
   6   1   9        8.81       11.70     36.14 o 
   7   1   9      905.25      921.10     52.00 o 
   8   1   9       84.07       68.87     46.68 o 
   9   1   9       19.10       -1.24     47.21 o 
  10   1   9      210.88      223.84     55.62 o 
  11   1   9      311.18      344.92     57.10 o 
  12   1   9       14.55       73.43     62.57 o 
  13   1   9      220.09      235.20     70.41 o 
  14   1   9        0.14      -34.73     65.21 o 
  15   1   9        0.37       14.49     76.00 o 
  16   1   9      370.56      343.12     90.35 o 
  17   1   9      266.70      221.73     88.77 o 
  18   1   9      106.08       54.90     87.34 o 
  19   1   9       92.18       10.10     88.82 o 
 -20   2   9        0.27       83.06     91.20 o 
 -19   2   9       21.50       16.20     86.67 o 
 -18   2   9        0.25      -41.78     82.53 o 
 -17   2   9        3.72       -4.78     72.92 o 
 -16   2   9        0.40      -40.61     67.90 o 
 -15   2   9      221.21      267.79     66.73 o 
 -14   2   9        1.28      -20.02     51.75 o 
 -13   2   9      140.29      164.71     53.63 o 
 -12   2   9        6.61        5.44     48.52 o 
 -11   2   9       90.79      109.71     44.39 o 
 -10   2   9       34.45       19.05     36.10 o 
  -9   2   9      313.13      306.13     38.09 o 
  -8   2   9      913.12      900.36     43.04 o 
  -7   2   9       84.78      117.52     31.74 o 
  -6   2   9        6.53        4.16     28.64 o 
  -5   2   9      927.65      914.10     38.74 o 
  -4   2   9       61.95       54.12     28.12 o 
  -3   2   9        3.87       -4.80     31.76 o 
  -2   2   9      197.02      223.79     35.92 o 
  -1   2   9       72.90       87.58     33.98 o 
   0   2   9      672.82      837.09     47.35 o 
   1   2   9      193.75      190.37     37.00 o 
   2   2   9      500.91      579.17     40.15 o 
   3   2   9     1285.07     1240.94     46.92 o 
   4   2   9       56.07       63.87     31.50 o 
   5   2   9      111.45       96.32     33.62 o 
   6   2   9       11.58       -3.29     33.33 o 
   7   2   9        4.71       -2.02     37.13 o 
   8   2   9      368.10      394.25     47.51 o 
   9   2   9        1.03      -48.19     48.19 o 
  10   2   9        0.09       37.29     57.74 o 
  11   2   9        5.71      -57.54     57.54 o 
  12   2   9       32.30       23.76     62.46 o 
  13   2   9       70.67       43.15     75.26 o 
  14   2   9       20.98       39.81     77.07 o 
  15   2   9       41.79      -21.54     80.22 o 
  16   2   9        5.48      -53.99     78.90 o 
  17   2   9        1.22       21.40     77.77 o 
  18   2   9        2.50       22.31     90.59 o 
  19   2   9       26.56       69.42    152.91 o 
 -19   3   9        1.38       48.97     90.82 o 
 -18   3   9        4.92        0.41     84.20 o 
 -17   3   9       31.59      -31.18     79.23 o 
 -16   3   9        4.58       25.53     70.65 o 
 -15   3   9       18.64       58.83     68.76 o 
 -14   3   9       14.38       27.65     67.74 o 
 -13   3   9       56.87       64.08     58.23 o 
 -12   3   9       57.38       84.12     56.38 o 
 -11   3   9       97.65       62.02     45.62 o 
 -10   3   9       11.10       36.31     43.06 o 
  -9   3   9     1538.96     1419.09     57.66 o 
  -8   3   9      816.86      851.77     49.04 o 
  -7   3   9      317.01      334.82     39.71 o 
  -6   3   9        6.65        8.46     38.75 o 
  -5   3   9       32.03       36.17     39.61 o 
  -4   3   9        4.42      -12.84     35.91 o 
  -3   3   9      229.78      216.56     38.27 o 
  -2   3   9        0.05      -13.59     36.17 o 
  -1   3   9        0.47        9.59     34.52 o 
   0   3   9      179.40      226.10     39.60 o 
   1   3   9      608.76      607.22     46.17 o 
   2   3   9      173.30      146.75     38.65 o 
   3   3   9      765.45      806.97     49.75 o 
   4   3   9        7.24        5.49     40.59 o 
   5   3   9       89.10       45.34     37.39 o 
   6   3   9       79.27      118.80     45.33 o 
   7   3   9      611.25      689.16     59.85 o 
   8   3   9      266.92      313.00     53.62 o 
   9   3   9      209.74      241.03     60.65 o 
  10   3   9       46.76      112.47     60.42 o 
  11   3   9      287.50      233.38     67.73 o 
  12   3   9        0.09      -27.65     63.25 o 
  13   3   9       37.10       34.62     68.36 o 
  14   3   9        0.70       63.35     77.75 o 
  15   3   9        0.63       46.33     81.27 o 
  16   3   9       20.58       31.19     88.13 o 
  17   3   9       90.10       88.76     81.24 o 
 -17   4   9       29.04       18.95     89.68 o 
 -16   4   9      132.81      134.12     88.81 o 
 -15   4   9       44.95      -59.45     81.28 o 
 -14   4   9       10.82       24.96     76.71 o 
 -13   4   9       22.81       77.40     74.59 o 
 -12   4   9       31.02      -89.71     99.83 o 
 -11   4   9      156.44      150.64     88.85 o 
 -10   4   9        0.53      -78.46     81.95 o 
  -9   4   9      234.54      210.37     87.81 o 
  -8   4   9        4.85       19.41     80.85 o 
  -7   4   9      968.28      845.99    106.92 o 
  -6   4   9      183.00      248.19    100.82 o 
  -5   4   9      236.08      142.77     78.72 o 
  -4   4   9      122.03       27.26     73.08 o 
  -3   4   9      149.01      151.60     77.85 o 
  -2   4   9       16.47      -40.63     71.06 o 
  -1   4   9        0.09      -17.81     42.20 o 
   0   4   9      176.40      161.60     47.89 o 
   1   4   9        4.10       -3.12     45.54 o 
   2   4   9        2.94       19.22     46.97 o 
   3   4   9       68.40       26.14     47.43 o 
   4   4   9        3.89        4.33     55.44 o 
   5   4   9       34.19       67.73     58.47 o 
   6   4   9      182.95      183.95     62.91 o 
   7   4   9        2.73       29.72     59.98 o 
   8   4   9      200.36       93.72     64.51 o 
   9   4   9       69.69       97.37     65.40 o 
  10   4   9      175.11      217.67     83.42 o 
  11   4   9        1.31      -48.67     78.53 o 
  12   4   9       70.65       96.01     85.01 o 
  13   4   9        0.39      -27.40     83.97 o 
  14   4   9       19.40       39.77    106.34 o 
  15   4   9        4.92        7.97    109.93 o 
  16   4   9      128.66      176.17    202.48 o 
 -14   5   9       41.37       33.64    120.69 o 
 -13   5   9       27.09       13.82    115.29 o 
 -12   5   9        0.52        3.87    113.73 o 
 -11   5   9       54.64       76.59    113.08 o 
 -10   5   9       24.77        1.48    106.22 o 
  -9   5   9       14.04       56.51     90.80 o 
  -8   5   9      173.80      140.96     98.13 o 
  -7   5   9      102.15       22.80     96.28 o 
  -6   5   9      325.75      141.93     90.47 o 
  -5   5   9       11.12      -77.78     77.78 o 
  -4   5   9       76.59      -48.25     77.71 o 
  -3   5   9      275.05      194.40     83.48 o 
  -2   5   9      111.46       19.87     75.48 o 
  -1   5   9        0.42       62.13     75.38 o 
   0   5   9       49.69       58.93     74.83 o 
   1   5   9       74.41       57.08     48.79 o 
   2   5   9       22.05       40.08     59.05 o 
   3   5   9        0.04        4.34     57.99 o 
   4   5   9        0.11       20.27     59.54 o 
   5   5   9        0.69       10.00     61.20 o 
   6   5   9        0.39        2.59     62.17 o 
   7   5   9       77.88      144.19     66.33 o 
   8   5   9        7.72      -10.65     74.82 o 
   9   5   9       42.43      -12.72     92.51 o 
  10   5   9        1.58      -46.64     79.30 o 
  11   5   9        0.28      -82.32     82.32 o 
  12   5   9       19.23       61.74     89.00 o 
  13   5   9        1.56      -90.32    132.04 o 
  -9   6   9        6.51      -40.54     90.59 o 
  -8   6   9        2.56     -109.68    109.87 o 
  -7   6   9       46.32      -60.03     87.58 o 
  -6   6   9        1.45        6.94     86.14 o 
  -5   6   9       36.97        8.04     86.32 o 
  -4   6   9       38.18       23.59     84.09 o 
  -3   6   9        3.20       -3.78     79.55 o 
  -2   6   9        7.46       86.37     82.68 o 
  -1   6   9        7.40      -63.17     74.07 o 
   0   6   9       25.33       35.68    100.80 o 
   1   6   9        4.14       41.94    100.68 o 
   2   6   9       22.34      101.31    103.77 o 
   3   6   9      256.56      286.56     80.42 o 
   4   6   9       79.68       90.11     77.25 o 
   5   6   9       18.59       45.82     83.21 o 
   6   6   9        0.52       18.95     78.80 o 
   7   6   9       25.97       -6.35     78.58 o 
   8   6   9        4.09      -13.12     93.72 o 
 -20   0  10      112.12       73.08    121.05 o 
 -18   0  10      335.80      195.85    119.16 o 
 -16   0  10      371.95      333.43    128.98 o 
 -14   0  10       23.61        6.35     89.57 o 
 -12   0  10       76.57       91.46     84.52 o 
 -10   0  10      511.85      561.93     77.52 o 
  -8   0  10        0.19       -8.72     47.77 o 
  -6   0  10      173.69      204.76     45.71 o 
  -4   0  10       25.01        9.90     39.81 o 
  -2   0  10     1475.42     1434.67     62.29 o 
   0   0  10     2349.53     2279.57     75.59 o 
   2   0  10     1070.92     1164.82     62.70 o 
   4   0  10      424.69      435.74     53.66 o 
   6   0  10     1086.82     1247.02     79.38 o 
   8   0  10      303.74      349.19     68.42 o 
  10   0  10       27.18       22.45     65.77 o 
  12   0  10      161.42      108.93     84.58 o 
  14   0  10        6.14       17.07    105.24 o 
  16   0  10        0.10       25.03    113.36 o 
  18   0  10      117.71       -6.02    156.58 o 
 -21   1  10        3.56      -24.16     84.29 o 
 -20   1  10      264.26      304.62     92.21 o 
 -19   1  10      150.35      210.79     87.08 o 
 -18   1  10       21.30      -13.62     76.02 o 
 -17   1  10       59.03      -35.74     70.84 o 
 -16   1  10       27.11       38.03     71.53 o 
 -15   1  10      348.79      326.63     75.66 o 
 -14   1  10      108.15      102.61     66.79 o 
 -13   1  10       18.50       -8.81     54.75 o 
 -12   1  10      206.28      197.87     57.02 o 
 -11   1  10        0.88       -9.74     49.72 o 
 -10   1  10      201.69      216.73     43.77 o 
  -9   1  10      496.28      563.69     47.48 o 
  -8   1  10      913.90      985.68     48.90 o 
  -7   1  10       86.75       70.10     33.80 o 
  -6   1  10       76.69       74.57     31.48 o 
  -5   1  10        1.69       14.81     29.51 o 
  -4   1  10        1.55      -15.39     28.65 o 
  -3   1  10      886.34      989.81     41.86 o 
  -2   1  10      396.39      399.36     32.96 o 
  -1   1  10       42.23       17.14     26.24 o 
   0   1  10     2280.86     2249.72     54.82 o 
   1   1  10      514.18      593.99     36.60 o 
   2   1  10      138.28      145.60     31.28 o 
   3   1  10       56.82       51.85     30.62 o 
   4   1  10      275.95      282.42     39.43 o 
   5   1  10       25.72       23.34     36.68 o 
   6   1  10        8.33        1.48     37.71 o 
   7   1  10       50.45       58.37     40.64 o 
   8   1  10        3.10       -7.48     47.23 o 
   9   1  10       17.76      -22.84     49.24 o 
  10   1  10        0.54      -11.45     51.52 o 
  11   1  10       77.38       39.04     55.35 o 
  12   1  10      115.16       36.12     59.02 o 
  13   1  10        3.65      -42.04     65.09 o 
  14   1  10       87.83       39.62     76.84 o 
  15   1  10        2.84      -77.20     77.20 o 
  16   1  10       90.03       10.94     81.43 o 
  17   1  10       48.41      132.57     89.10 o 
  18   1  10        6.77       41.82     86.93 o 
  19   1  10        5.08       32.80     90.98 o 
 -20   2  10        3.73      -73.17     89.99 o 
 -19   2  10       21.01      -84.36     84.36 o 
 -18   2  10        0.88      -18.53     82.60 o 
 -17   2  10      148.53      107.95     76.84 o 
 -16   2  10       27.08       74.85     71.94 o 
 -15   2  10       33.80       63.01     67.69 o 
 -14   2  10       13.78      -25.41     59.23 o 
 -13   2  10        3.17       20.28     56.97 o 
 -12   2  10      690.04      679.64     78.01 o 
 -11   2  10      383.12      407.98     48.24 o 
 -10   2  10      496.18      497.89     43.95 o 
  -9   2  10      189.61      219.41     37.36 o 
  -8   2  10      124.60      187.77     34.81 o 
  -7   2  10       86.81       82.54     35.19 o 
  -6   2  10      482.08      479.47     40.11 o 
  -5   2  10       85.00      104.39     31.46 o 
  -4   2  10        4.87       10.58     29.14 o 
  -3   2  10      206.29      233.85     31.95 o 
  -2   2  10       43.50       38.81     34.16 o 
  -1   2  10      753.48      791.59     49.53 o 
   0   2  10        2.12       -1.20     36.91 o 
   1   2  10       80.06      130.51     39.98 o 
   2   2  10      109.34      119.91     31.42 o 
   3   2  10      249.98      261.03     34.62 o 
   4   2  10      414.65      419.68     41.08 o 
   5   2  10        3.66      -15.19     35.49 o 
   6   2  10       26.45       14.58     40.39 o 
   7   2  10       90.92      104.16     44.65 o 
   8   2  10        2.22       -3.06     48.01 o 
   9   2  10       84.03       59.36     57.90 o 
  10   2  10      108.50      171.57     62.87 o 
  11   2  10       16.29      -45.35     61.52 o 
  12   2  10      349.53      344.94     73.36 o 
  13   2  10        6.34      -43.97     65.50 o 
  14   2  10      115.31       84.14     80.98 o 
  15   2  10        0.53       69.52     82.48 o 
  16   2  10       67.86      129.83     86.14 o 
  17   2  10        1.38      105.24     89.19 o 
  18   2  10       70.81      100.60     92.58 o 
 -19   3  10       26.49      100.61     91.59 o 
 -18   3  10        1.41       89.54     87.31 o 
 -17   3  10        2.83      -26.70     81.08 o 
 -16   3  10        3.00       17.75     78.31 o 
 -15   3  10        0.37       33.05     68.89 o 
 -14   3  10       28.38       46.48     66.77 o 
 -13   3  10       19.05       17.65     63.54 o 
 -12   3  10       21.59       26.95     60.12 o 
 -11   3  10      102.59      125.86     47.24 o 
 -10   3  10      423.72      395.89     50.30 o 
  -9   3  10      239.19      275.28     46.41 o 
  -8   3  10     1496.32     1454.56     62.38 o 
  -7   3  10      404.59      428.56     42.72 o 
  -6   3  10      735.63      812.05     53.27 o 
  -5   3  10      548.16      554.67     50.17 o 
  -4   3  10       19.90       -2.24     39.20 o 
  -3   3  10      136.55       93.73     41.47 o 
  -2   3  10      110.65       94.56     41.94 o 
  -1   3  10       69.12       81.91     41.62 o 
   0   3  10      516.35      541.63     50.68 o 
   1   3  10        0.01      -37.29     38.87 o 
   2   3  10      330.93      325.50     47.30 o 
   3   3  10      149.74      123.91     47.61 o 
   4   3  10       26.16       23.51     47.40 o 
   5   3  10        0.43       -6.22     40.13 o 
   6   3  10      126.60      101.39     45.42 o 
   7   3  10      353.65      332.03     53.62 o 
   8   3  10      469.55      439.81     57.79 o 
   9   3  10       11.15      -10.62     50.47 o 
  10   3  10      114.58       59.58     60.73 o 
  11   3  10        9.64       -4.08     60.92 o 
  12   3  10       74.65       53.87     66.28 o 
  13   3  10       14.38      -15.16     67.21 o 
  14   3  10       22.34      -20.86     75.19 o 
  15   3  10        7.57      -77.17     79.97 o 
  16   3  10        0.07      -53.66     84.39 o 
  17   3  10        0.09      -14.93     90.54 o 
 -17   4  10      230.75      334.19    115.26 o 
 -16   4  10       21.13      -37.64     83.74 o 
 -15   4  10        0.28        1.81     83.71 o 
 -14   4  10       12.47       33.73     77.57 o 
 -13   4  10       19.33      -38.66    107.42 o 
 -12   4  10        8.95      -46.24    103.87 o 
 -11   4  10       58.10       22.00    104.67 o 
 -10   4  10        7.79      -42.47     99.41 o 
  -9   4  10        8.05      -81.07     81.07 o 
  -8   4  10       44.87      -45.47     80.36 o 
  -7   4  10       17.03      -31.45     79.30 o 
  -6   4  10      931.67      740.69    102.16 o 
  -5   4  10      717.23      756.28     99.91 o 
  -4   4  10     1105.53     1163.31    109.18 o 
  -3   4  10      176.89      189.81     81.75 o 
  -2   4  10       39.48       67.88     44.61 o 
  -1   4  10      124.44      143.42     48.22 o 
   0   4  10       52.58      -17.28     46.42 o 
   1   4  10       15.92       60.39     48.38 o 
   2   4  10      106.47       53.82     48.81 o 
   3   4  10        0.03       -3.30     63.23 o 
   4   4  10       10.17       -4.46     57.83 o 
   5   4  10      108.40       96.57     62.20 o 
   6   4  10       27.16        3.61     60.35 o 
   7   4  10      255.75      353.06     70.74 o 
   8   4  10        2.52      -12.74     62.26 o 
   9   4  10       17.77       14.89     66.36 o 
  10   4  10        3.33       -3.19     79.00 o 
  11   4  10       33.43        1.08     81.34 o 
  12   4  10        1.48       -0.96     85.81 o 
  13   4  10       40.12       72.63     90.34 o 
  14   4  10        0.06       72.51    108.42 o 
  15   4  10       15.48      -66.34    104.96 o 
 -14   5  10       15.43        5.18    121.11 o 
 -13   5  10       84.66       63.50    121.57 o 
 -12   5  10      107.26       95.78    119.06 o 
 -11   5  10        8.18       41.89    113.71 o 
 -10   5  10       17.97      -18.48    109.57 o 
  -9   5  10       57.99       80.36    108.44 o 
  -8   5  10       82.37      137.73     92.55 o 
  -7   5  10      119.64       35.83     80.51 o 
  -6   5  10       68.26       78.87     88.13 o 
  -5   5  10       18.21      -58.21     83.69 o 
  -4   5  10       27.26       -7.08     82.10 o 
  -3   5  10      160.97      104.21     85.92 o 
  -2   5  10       22.54       11.58     77.94 o 
  -1   5  10       84.23      143.71     81.73 o 
   0   5  10      545.11      532.32     71.46 o 
   1   5  10      125.23      126.23     63.19 o 
   2   5  10        3.15       15.52     60.35 o 
   3   5  10       19.39       60.06     61.19 o 
   4   5  10        7.34       75.09     63.81 o 
   5   5  10        0.02       70.18     63.84 o 
   6   5  10        0.07       26.34     63.29 o 
   7   5  10       16.12       12.20     66.10 o 
   8   5  10       38.52      -62.97     76.98 o 
   9   5  10        4.14       80.74     82.28 o 
  10   5  10      175.59      279.85     91.50 o 
  11   5  10        0.31      -37.32     85.05 o 
  12   5  10        6.98       35.09    106.87 o 
  -9   6  10        8.09     -111.86    111.86 o 
  -8   6  10       32.65      -81.00     91.95 o 
  -7   6  10        1.94      -90.20     90.20 o 
  -6   6  10       88.44       68.73     90.78 o 
  -5   6  10        5.27       31.75     89.70 o 
  -4   6  10       17.06      -23.92     84.33 o 
  -3   6  10        6.92      -19.30     82.67 o 
  -2   6  10       28.27       -1.34     83.60 o 
  -1   6  10        7.09      -48.59     80.62 o 
   0   6  10        8.69       97.21     85.32 o 
   1   6  10       56.94      -26.37    106.53 o 
   2   6  10      172.77      177.54    106.35 o 
   3   6  10       24.18       70.95     76.58 o 
   4   6  10        0.52      -60.38    106.97 o 
   5   6  10        3.94       15.49     78.48 o 
   6   6  10        0.16       30.75     81.09 o 
   7   6  10        0.21      -14.69     91.98 o 
 -21   0  11       21.09      -41.82    119.13 o 
 -19   0  11        0.01       21.73    112.14 o 
 -17   0  11      185.15      144.07    111.35 o 
 -15   0  11     1207.29     1064.91    184.90 o 
 -13   0  11      150.68      187.31     94.90 o 
 -11   0  11        0.90      -28.60     63.87 o 
  -9   0  11       69.04       44.93     61.95 o 
  -7   0  11       14.54        7.15     44.21 o 
  -5   0  11     1256.14     1256.14     65.16 o 
  -3   0  11      186.62      173.10     50.63 o 
  -1   0  11        0.04      -36.17     40.88 o 
   1   0  11      316.88      417.22     51.29 o 
   3   0  11      234.28      270.85     50.92 o 
   5   0  11      663.50      707.77     61.66 o 
   7   0  11        0.97      -20.95     57.67 o 
   9   0  11      108.77       70.60     67.67 o 
  11   0  11        2.33      -26.89     79.26 o 
  13   0  11      159.81       26.12     91.33 o 
  15   0  11       85.40      104.70    117.00 o 
  17   0  11       18.23       -4.48    152.21 o 
 -21   1  11       39.86      100.59    186.77 o 
 -20   1  11        0.31      -33.13     82.39 o 
 -19   1  11        0.29      -78.87     78.87 o 
 -18   1  11        1.41      -32.05     75.45 o 
 -17   1  11      135.64      134.72     78.12 o 
 -16   1  11       72.00      104.00     74.89 o 
 -15   1  11      174.72      187.36     73.81 o 
 -14   1  11      246.44      187.51     71.71 o 
 -13   1  11       22.36       30.06     62.34 o 
 -12   1  11      287.00      342.27     62.55 o 
 -11   1  11        4.43       -7.57     51.02 o 
 -10   1  11       19.56       -1.42     45.15 o 
  -9   1  11      174.64      187.32     39.64 o 
  -8   1  11      366.67      360.72     41.24 o 
  -7   1  11      129.39      116.83     34.75 o 
  -6   1  11       78.34       51.11     32.36 o 
  -5   1  11      120.59      115.05     32.40 o 
  -4   1  11      195.50      181.46     33.28 o 
  -3   1  11     1119.88     1134.08     42.41 o 
  -2   1  11      230.68      221.49     35.31 o 
  -1   1  11        0.94       31.04     27.37 o 
   0   1  11      275.79      293.96     33.49 o 
   1   1  11      519.27      532.14     37.08 o 
   2   1  11      388.90      421.15     36.48 o 
   3   1  11      186.88      209.34     34.28 o 
   4   1  11      369.31      394.71     43.19 o 
   5   1  11       79.81       54.40     38.23 o 
   6   1  11        6.53       21.30     39.21 o 
   7   1  11       89.99      118.54     43.54 o 
   8   1  11       11.07      -44.92     44.92 o 
   9   1  11      115.11      110.10     54.03 o 
  10   1  11      153.45      120.76     57.65 o 
  11   1  11       36.90      -21.20     62.24 o 
  12   1  11       50.01       58.34     66.93 o 
  13   1  11       69.93       84.06     77.76 o 
  14   1  11       19.78       42.28     79.09 o 
  15   1  11        0.74       38.02     82.15 o 
  16   1  11      175.84      137.18     97.24 o 
  17   1  11        0.61        6.01     87.38 o 
  18   1  11        5.25       -0.03     88.40 o 
  19   1  11        6.03      251.24    220.47 o 
 -20   2  11        0.11      -23.99     91.84 o 
 -19   2  11       52.13       61.28     91.12 o 
 -18   2  11       68.25       64.13     87.36 o 
 -17   2  11       21.89       24.56     83.31 o 
 -16   2  11       17.60      -18.66     69.47 o 
 -15   2  11       38.48       87.91     70.64 o 
 -14   2  11        0.18       23.85     60.38 o 
 -13   2  11        1.30      -20.29     50.13 o 
 -12   2  11      572.80      543.22     59.62 o 
 -11   2  11      466.53      466.35     55.75 o 
 -10   2  11      206.33      202.24     45.08 o 
  -9   2  11       19.97       20.91     38.93 o 
  -8   2  11      781.02      749.98     49.64 o 
  -7   2  11      223.09      232.87     39.77 o 
  -6   2  11        2.25      -16.25     31.95 o 
  -5   2  11        0.10      -13.72     31.25 o 
  -4   2  11       34.07       37.71     31.40 o 
  -3   2  11       92.36       65.06     37.24 o 
  -2   2  11      226.55      212.40     33.77 o 
  -1   2  11      329.59      286.23     32.56 o 
   0   2  11      139.55       91.88     37.86 o 
   1   2  11     1742.27     1729.51     64.20 o 
   2   2  11      276.99      276.85     35.67 o 
   3   2  11      123.74      116.66     34.32 o 
   4   2  11      108.69       86.95     35.01 o 
   5   2  11       83.70       64.25     42.16 o 
   6   2  11      937.96      896.74     58.37 o 
   7   2  11      309.40      311.20     50.12 o 
   8   2  11        0.01      -49.18     49.18 o 
   9   2  11      145.58      150.62     61.17 o 
  10   2  11      239.72      235.64     66.88 o 
  11   2  11      289.18      254.03     69.71 o 
  12   2  11       45.86       51.89     67.77 o 
  13   2  11        0.95       93.82     71.57 o 
  14   2  11        0.13       18.39     79.67 o 
  15   2  11        4.98       47.91     83.85 o 
  16   2  11        0.92       58.90     87.92 o 
  17   2  11        7.44      -26.27     99.42 o 
  18   2  11        4.61      -41.30    224.73 o 
 -19   3  11       40.48      -34.00    149.84 o 
 -18   3  11        7.07      -59.44     84.66 o 
 -17   3  11       22.98       45.36     85.03 o 
 -16   3  11       20.79        6.86     78.66 o 
 -15   3  11       67.56       18.81     69.42 o 
 -14   3  11        6.58       92.54     67.63 o 
 -13   3  11      242.96      270.51     71.72 o 
 -12   3  11      149.92      125.70     62.86 o 
 -11   3  11       77.63       80.35     59.03 o 
 -10   3  11       11.31       -9.51     47.65 o 
  -9   3  11        0.94      -23.28     41.22 o 
  -8   3  11      151.60      113.12     41.66 o 
  -7   3  11      133.66      192.03     39.85 o 
  -6   3  11      100.07      102.65     42.12 o 
  -5   3  11       21.58       36.95     42.52 o 
  -4   3  11       45.80       47.41     42.49 o 
  -3   3  11       33.92       44.82     42.67 o 
  -2   3  11      162.92       77.90     43.99 o 
  -1   3  11      796.83      796.76     57.37 o 
   0   3  11      189.95      160.92     46.36 o 
   1   3  11      748.98      698.95     59.56 o 
   2   3  11       54.87       53.01     47.59 o 
   3   3  11      174.99      179.15     52.28 o 
   4   3  11        4.13      -40.81     55.71 o 
   5   3  11     1107.08     1077.93    120.52 o 
   6   3  11      430.62      382.09     52.72 o 
   7   3  11      183.50      182.75     52.33 o 
   8   3  11       79.81       54.84     50.81 o 
   9   3  11      274.75      271.17     59.02 o 
  10   3  11        8.32       26.69     60.54 o 
  11   3  11       54.63       28.98     64.31 o 
  12   3  11        3.94      -26.07     65.91 o 
  13   3  11       49.28       44.88     70.51 o 
  14   3  11       25.85      -30.93     79.35 o 
  15   3  11      121.83       70.17     86.54 o 
  16   3  11       46.40       90.61     90.07 o 
 -16   4  11        4.42      -23.92     86.75 o 
 -15   4  11        0.03      -15.87     81.77 o 
 -14   4  11       58.51      -42.75     78.17 o 
 -13   4  11       13.79      -10.54     75.81 o 
 -12   4  11        0.24      -37.65     69.96 o 
 -11   4  11       19.63       24.92    106.85 o 
 -10   4  11       13.62      -19.19    101.16 o 
  -9   4  11       17.35       -9.74     97.73 o 
  -8   4  11       28.90       35.35    100.24 o 
  -7   4  11       27.82       31.98     73.26 o 
  -6   4  11      396.38      416.20     94.39 o 
  -5   4  11      125.55       65.66     81.12 o 
  -4   4  11       17.94      -35.44    102.61 o 
  -3   4  11      902.97      902.79     96.48 o 
  -2   4  11     1312.70     1368.70     90.94 o 
  -1   4  11       81.12       74.87     49.21 o 
   0   4  11       90.47       53.42     50.44 o 
   1   4  11       48.82       14.17     49.19 o 
   2   4  11        3.18      -43.88     56.94 o 
   3   4  11       73.80       82.15     60.77 o 
   4   4  11      112.18      152.72     64.18 o 
   5   4  11       71.86      -12.45     62.04 o 
   6   4  11      100.42       75.82     66.05 o 
   7   4  11      127.44      103.39     67.10 o 
   8   4  11        6.70      -51.97     63.42 o 
   9   4  11       18.70      -21.40     67.41 o 
  10   4  11       41.22       19.55     81.42 o 
  11   4  11       23.30      -73.77     81.13 o 
  12   4  11        3.32       11.13     87.92 o 
  13   4  11        8.66       58.94     91.36 o 
  14   4  11        7.30      -83.68     90.55 o 
 -13   5  11       55.84      -32.34    120.89 o 
 -12   5  11       79.33      102.25    124.44 o 
 -11   5  11       22.30      -37.86    111.23 o 
 -10   5  11       22.86       67.67    110.98 o 
  -9   5  11       17.00       33.74     93.55 o 
  -8   5  11        1.97      -43.92     88.59 o 
  -7   5  11       36.60       -2.29     87.78 o 
  -6   5  11       18.11      -38.61    108.34 o 
  -5   5  11       81.91      133.30     91.75 o 
  -4   5  11        0.68      -22.37     86.35 o 
  -3   5  11      411.99      321.13     94.13 o 
  -2   5  11       36.82      -15.30     79.96 o 
  -1   5  11       31.94       58.79     84.70 o 
   0   5  11      246.56      265.86     60.31 o 
   1   5  11       21.26        0.93     61.60 o 
   2   5  11        1.79      -41.17     59.89 o 
   3   5  11        0.19       15.84     62.37 o 
   4   5  11        9.20       -1.30     64.04 o 
   5   5  11       64.45       64.36     67.33 o 
   6   5  11      205.06      244.62     73.82 o 
   7   5  11      140.98       88.69     70.33 o 
   8   5  11       42.17       65.54     83.09 o 
   9   5  11       10.20       46.71     83.63 o 
  10   5  11       58.16       79.52     86.86 o 
  11   5  11       36.42        0.67     88.41 o 
  -8   6  11       23.55     -112.74    112.74 o 
  -7   6  11        0.02      -83.71     91.54 o 
  -6   6  11        6.66      -28.87     91.82 o 
  -5   6  11        0.70      -37.01     89.20 o 
  -4   6  11       34.14      -14.90     86.02 o 
  -3   6  11        1.09       -8.44     84.01 o 
  -2   6  11       24.91       14.72     85.31 o 
  -1   6  11        1.01       47.51     85.65 o 
   0   6  11       23.02       53.37     84.88 o 
   1   6  11      302.44      376.49    115.15 o 
   2   6  11        6.22       46.77     74.58 o 
   3   6  11        1.97        7.59     75.29 o 
   4   6  11      106.27       93.30     81.11 o 
   5   6  11       66.54       39.33     82.84 o 
   6   6  11        3.26      153.32    135.97 o 
 -20   0  12        0.61      109.04    124.00 o 
 -18   0  12        7.20       74.71    113.51 o 
 -16   0  12      123.72       47.28    105.45 o 
 -14   0  12      158.61      148.57    103.23 o 
 -12   0  12       79.69       15.29     88.10 o 
 -10   0  12      823.87      776.26     88.63 o 
  -8   0  12      181.48      243.40     59.95 o 
  -6   0  12       69.03       91.08     52.71 o 
  -4   0  12      110.49      119.06     51.80 o 
  -2   0  12      293.65      311.84     52.64 o 
   0   0  12       12.92       57.83     43.87 o 
   2   0  12     1492.62     1580.65     76.17 o 
   4   0  12     1355.29     1352.12     72.85 o 
   6   0  12       13.91       27.89     52.39 o 
   8   0  12       85.68       33.77     65.39 o 
  10   0  12      326.00      240.97     77.03 o 
  12   0  12      161.86      124.68     90.17 o 
  14   0  12       37.98      -63.66    140.60 o 
  16   0  12        9.67     -139.47    139.47 o 
  18   0  12       27.66     -127.03    162.70 o 
 -20   1  12        0.26        0.10     82.54 o 
 -19   1  12        0.14      -65.53     78.08 o 
 -18   1  12       42.78       91.91     80.36 o 
 -17   1  12       79.91       83.32     77.34 o 
 -16   1  12       18.95       46.90     73.45 o 
 -15   1  12      173.60      161.05     73.98 o 
 -14   1  12        0.58      -64.45     64.45 o 
 -13   1  12      391.11      369.13     74.93 o 
 -12   1  12       30.63       12.86     56.60 o 
 -11   1  12      115.27       95.39     50.36 o 
 -10   1  12      313.28      356.62     54.46 o 
  -9   1  12        5.87      -10.47     44.51 o 
  -8   1  12       73.34       34.01     36.13 o 
  -7   1  12        0.02      -33.42     33.42 o 
  -6   1  12       56.14       52.85     33.76 o 
  -5   1  12      512.38      504.33     40.65 o 
  -4   1  12      278.52      273.33     36.43 o 
  -3   1  12       63.15       62.78     31.05 o 
  -2   1  12       19.15       25.23     32.43 o 
  -1   1  12       26.13       33.53     28.74 o 
   0   1  12        5.89      -29.22     29.22 o 
   1   1  12       59.34       79.92     31.89 o 
   2   1  12        7.75      -30.95     30.95 o 
   3   1  12      108.87      102.40     35.93 o 
   4   1  12      136.62      119.06     37.92 o 
   5   1  12        0.33      -24.82     38.77 o 
   6   1  12      144.57      116.58     43.77 o 
   7   1  12        0.07       -6.46     42.90 o 
   8   1  12      237.95      259.51     53.71 o 
   9   1  12        2.85       19.70     54.79 o 
  10   1  12        8.70      -27.30     56.03 o 
  11   1  12       50.48       13.48     65.67 o 
  12   1  12      144.38      126.64     71.31 o 
  13   1  12        0.25       56.72     78.54 o 
  14   1  12        8.17        1.19     79.34 o 
  15   1  12       72.81       89.28     97.25 o 
  16   1  12        4.07      103.38    100.62 o 
  17   1  12       32.98       58.45     89.82 o 
  18   1  12       37.50      -43.02     90.08 o 
 -20   2  12        1.94      -21.68    164.93 o 
 -19   2  12        3.05       15.63     90.02 o 
 -18   2  12       76.13       13.33     87.59 o 
 -17   2  12        0.30      -71.95     80.67 o 
 -16   2  12       14.54       32.71     72.84 o 
 -15   2  12        7.21       58.40     71.08 o 
 -14   2  12      110.72       70.54     59.81 o 
 -13   2  12        1.27      -27.24     51.39 o 
 -12   2  12      105.31       52.30     50.95 o 
 -11   2  12      424.94      491.00     58.25 o 
 -10   2  12       12.11      -30.68     45.94 o 
  -9   2  12       70.03       49.23     41.09 o 
  -8   2  12       36.01        9.08     38.87 o 
  -7   2  12        6.67       -0.26     35.60 o 
  -6   2  12       22.17       13.78     34.85 o 
  -5   2  12      147.74      159.72     36.73 o 
  -4   2  12      208.28      204.68     36.10 o 
  -3   2  12        0.00      -30.23     30.23 o 
  -2   2  12       30.22       45.54     29.20 o 
  -1   2  12       13.09      -15.63     30.23 o 
   0   2  12       79.92       89.83     32.47 o 
   1   2  12       57.51       43.06     32.37 o 
   2   2  12      576.47      583.73     42.56 o 
   3   2  12     1210.69     1211.54     51.68 o 
   4   2  12      267.33      303.31     47.65 o 
   5   2  12      294.07      281.22     48.73 o 
   6   2  12       20.53      -18.44     44.15 o 
   7   2  12       78.72      104.25     52.76 o 
   8   2  12       49.35        7.48     52.21 o 
   9   2  12        9.42      -14.30     57.92 o 
  10   2  12      301.20      303.12     69.96 o 
  11   2  12      121.42      129.06     66.45 o 
  12   2  12       33.34      -20.74     67.79 o 
  13   2  12       62.82       57.64     73.50 o 
  14   2  12       52.05       33.38     83.12 o 
  15   2  12       22.23      -38.23     82.01 o 
  16   2  12       48.21       17.52     89.01 o 
  17   2  12       51.88      100.99    144.51 o 
 -18   3  12       33.68      -38.95     84.78 o 
 -17   3  12       14.73      -19.48     81.96 o 
 -16   3  12        3.52       20.92     80.83 o 
 -15   3  12        7.21       57.74     77.14 o 
 -14   3  12      114.45      143.95     71.21 o 
 -13   3  12       12.45       15.38     63.51 o 
 -12   3  12       24.80       15.76     62.17 o 
 -11   3  12      221.81      186.19     64.55 o 
 -10   3  12     1212.98     1302.21    149.41 o 
  -9   3  12        0.02       39.44     46.56 o 
  -8   3  12      804.90      783.53     57.26 o 
  -7   3  12       67.29       58.90     46.42 o 
  -6   3  12       14.61        1.97     37.34 o 
  -5   3  12      193.83      233.17     49.77 o 
  -4   3  12      231.63      262.69     50.55 o 
  -3   3  12       19.23       11.66     47.81 o 
  -2   3  12      164.40      135.33     51.56 o 
  -1   3  12       25.78      -14.00     47.31 o 
   0   3  12      655.23      678.54     61.33 o 
   1   3  12       73.98       31.64     49.44 o 
   2   3  12      182.77      146.81     60.35 o 
   3   3  12      131.69       88.38     61.18 o 
   4   3  12       18.00       48.02     60.57 o 
   5   3  12      157.77      172.48     65.05 o 
   6   3  12      658.95      716.18     82.86 o 
   7   3  12        9.30      -43.64     62.61 o 
   8   3  12      151.67      120.15     68.41 o 
   9   3  12        7.06       16.70     66.98 o 
  10   3  12       76.34       49.04     81.65 o 
  11   3  12        7.27        1.33     80.43 o 
  12   3  12       70.90       37.49     85.54 o 
  13   3  12        0.21      -85.11     85.11 o 
  14   3  12        0.03      -54.83     89.80 o 
  15   3  12       82.07      139.16    115.47 o 
  16   3  12        0.17       85.34    161.33 o 
 -16   4  12        2.36       -1.03     98.63 o 
 -15   4  12      318.26      298.34     94.32 o 
 -14   4  12      191.09      143.88     88.26 o 
 -13   4  12        4.50      -19.92     76.82 o 
 -12   4  12       45.38      -24.56    111.46 o 
 -11   4  12        0.00        1.50     77.15 o 
 -10   4  12      133.49       76.69    111.61 o 
  -9   4  12        0.46       21.28     91.64 o 
  -8   4  12      295.15      316.70     97.97 o 
  -7   4  12       14.42       -2.18     84.72 o 
  -6   4  12        9.12      -54.85     81.29 o 
  -5   4  12      210.56      253.63     62.39 o 
  -4   4  12        8.59      -16.64     48.10 o 
  -3   4  12      537.23      498.24     58.90 o 
  -2   4  12       33.74       -2.47     50.79 o 
  -1   4  12      214.20      166.43     54.13 o 
   0   4  12       93.11       69.88     53.19 o 
   1   4  12       18.52       63.54     62.02 o 
   2   4  12       63.86       66.99     62.83 o 
   3   4  12       47.95       10.96     61.90 o 
   4   4  12        5.33       27.36     63.25 o 
   5   4  12        0.74      -44.44     61.69 o 
   6   4  12        5.47       42.58     65.75 o 
   7   4  12        3.75      -53.42     64.56 o 
   8   4  12       10.48      -18.75     67.29 o 
   9   4  12       23.94       89.40     71.60 o 
  10   4  12      132.28      134.18     88.65 o 
  11   4  12       69.29      108.79     88.53 o 
  12   4  12       19.60       69.21     90.67 o 
  13   4  12       36.99       13.56     92.55 o 
  14   4  12        1.84       43.45    113.90 o 
 -13   5  12       61.63      123.96    195.45 o 
 -12   5  12       14.60      -23.97    118.25 o 
 -11   5  12        4.73       36.61    101.20 o 
 -10   5  12      102.57      138.29    103.86 o 
  -9   5  12        1.88      -52.00     90.70 o 
  -8   5  12        1.61        3.24     92.46 o 
  -7   5  12       11.07      -25.56     89.19 o 
  -6   5  12       21.86       45.90     92.58 o 
  -5   5  12        4.35      -56.34     89.32 o 
  -4   5  12       32.03       60.12     89.33 o 
  -3   5  12       16.02      -45.21     82.29 o 
  -2   5  12      151.83       77.05     86.93 o 
  -1   5  12      115.68      128.19     90.05 o 
   0   5  12       43.63       26.25     65.00 o 
   1   5  12      119.93       98.08     66.24 o 
   2   5  12       19.97       24.28     64.98 o 
   3   5  12       75.88       99.37     67.43 o 
   4   5  12       98.67       22.50     67.34 o 
   5   5  12       17.09       47.82     68.77 o 
   6   5  12       44.81       43.93     69.76 o 
   7   5  12       10.40        3.80     71.63 o 
   8   5  12       51.99       40.85     74.14 o 
   9   5  12       58.14       12.37     85.35 o 
  10   5  12        9.93      -85.23     85.23 o 
  -6   6  12        1.73     -109.60    109.60 o 
  -5   6  12       18.96       37.41     93.06 o 
  -4   6  12        0.74      -71.80     86.22 o 
  -3   6  12       35.48      -37.85     88.78 o 
  -2   6  12       28.75       85.81     94.44 o 
  -1   6  12       38.19       53.85     90.38 o 
   0   6  12       85.96      118.91     93.20 o 
   1   6  12       61.32       13.49     84.50 o 
   2   6  12       65.91       66.84     79.31 o 
   3   6  12       38.93      109.02     81.29 o 
   4   6  12      353.20      434.68    105.99 o 
 -19   0  13        0.47       61.60    119.52 o 
 -17   0  13       39.32       15.57    112.60 o 
 -15   0  13        2.68        7.92    106.04 o 
 -13   0  13     1510.48     1359.22    139.92 o 
 -11   0  13     1379.43     1244.43    129.27 o 
  -9   0  13     1223.67     1277.77     88.38 o 
  -7   0  13        3.20      -11.43     53.94 o 
  -5   0  13      403.71      404.84     62.51 o 
  -3   0  13      150.30      152.08     55.41 o 
  -1   0  13      691.61      699.14     57.11 o 
   1   0  13      106.66      112.15     49.72 o 
   3   0  13      753.47      835.37     66.05 o 
   5   0  13        0.17       26.99     53.95 o 
   7   0  13        5.32      -20.58     64.05 o 
   9   0  13      193.19      208.96     82.92 o 
  11   0  13       50.00       22.06     77.11 o 
  13   0  13        4.91      -51.33    107.93 o 
  15   0  13       56.20       -7.42    145.93 o 
  17   0  13        8.81       -9.09    153.74 o 
 -20   1  13        0.02       12.99     85.26 o 
 -19   1  13        5.33      -47.91     81.28 o 
 -18   1  13       57.65       41.22     81.29 o 
 -17   1  13       83.21      152.23     82.72 o 
 -16   1  13        0.00      -26.78     71.95 o 
 -15   1  13        6.06      -11.52     68.78 o 
 -14   1  13       78.93       60.30     69.52 o 
 -13   1  13        5.12      -19.87     59.07 o 
 -12   1  13      108.01       96.62     59.50 o 
 -11   1  13       63.42       83.20     52.74 o 
 -10   1  13       90.73      115.05     50.86 o 
  -9   1  13      631.89      585.52     55.95 o 
  -8   1  13      261.29      244.27     48.45 o 
  -7   1  13     1128.74     1225.20     57.54 o 
  -6   1  13      114.18      167.19     37.71 o 
  -5   1  13      773.68      862.44     47.16 o 
  -4   1  13      148.77      130.36     33.81 o 
  -3   1  13      444.89      522.41     42.72 o 
  -2   1  13       30.48       34.20     32.75 o 
  -1   1  13       32.31       14.60     30.09 o 
   0   1  13       19.15       13.83     32.06 o 
   1   1  13        1.58      -31.55     31.55 o 
   2   1  13       65.87       63.56     34.00 o 
   3   1  13       12.06       -9.36     36.11 o 
   4   1  13        0.68        0.70     37.97 o 
   5   1  13        0.27      -15.00     41.12 o 
   6   1  13       21.30        9.18     42.97 o 
   7   1  13      721.68      713.57     57.44 o 
   8   1  13        1.84      -28.95     47.09 o 
   9   1  13      397.38      396.61     60.03 o 
  10   1  13        7.30       -1.68     63.77 o 
  11   1  13       16.13       90.64     68.45 o 
  12   1  13       11.98      -67.53     67.53 o 
  13   1  13      105.76      142.50     83.13 o 
  14   1  13        1.78      -35.65     81.18 o 
  15   1  13        1.48      -51.94     95.02 o 
  16   1  13        9.75      117.62    102.00 o 
  17   1  13       19.22       22.25     90.44 o 
 -19   2  13        1.22       79.30     94.34 o 
 -18   2  13       18.92      -67.94     86.31 o 
 -17   2  13        9.80       14.19     83.93 o 
 -16   2  13       17.90       30.26     74.68 o 
 -15   2  13        9.24      -32.71     70.03 o 
 -14   2  13       18.99       25.66     69.17 o 
 -13   2  13      127.10      171.84     60.09 o 
 -12   2  13        7.91      -23.52     51.03 o 
 -11   2  13       68.42        2.61     49.84 o 
 -10   2  13      176.76      145.18     50.79 o 
  -9   2  13       97.67       55.44     45.16 o 
  -8   2  13        0.96      -30.83     41.80 o 
  -7   2  13      136.34      116.72     39.88 o 
  -6   2  13        1.88        6.05     36.03 o 
  -5   2  13       30.67       16.87     35.76 o 
  -4   2  13       75.19       99.21     42.36 o 
  -3   2  13       11.98       20.61     34.11 o 
  -2   2  13       19.32        7.90     32.10 o 
  -1   2  13       38.16       28.29     32.68 o 
   0   2  13       12.21       -0.08     32.77 o 
   1   2  13       69.16       98.89     37.45 o 
   2   2  13       76.15       74.83     41.65 o 
   3   2  13       10.14       -9.28     41.79 o 
   4   2  13      113.62       95.23     46.03 o 
   5   2  13      165.63      230.18     49.12 o 
   6   2  13      314.84      347.53     57.99 o 
   7   2  13        6.14      -34.58     50.91 o 
   8   2  13      295.04      271.53     60.11 o 
   9   2  13      363.76      278.34     63.45 o 
  10   2  13       88.92       94.98     66.29 o 
  11   2  13        5.00       13.66     66.09 o 
  12   2  13        1.14      -69.29     69.29 o 
  13   2  13        0.55        4.41     72.90 o 
  14   2  13        3.14      -12.43     76.31 o 
  15   2  13        4.38       -8.40     83.89 o 
  16   2  13       49.33       15.47     88.80 o 
  17   2  13        5.53      -17.91    223.97 o 
 -18   3  13        1.56       75.40    151.78 o 
 -17   3  13       42.15       71.82    108.92 o 
 -16   3  13        0.38      -60.52     98.52 o 
 -15   3  13       16.45       10.32     97.08 o 
 -14   3  13       59.07       62.24     84.08 o 
 -13   3  13       47.82       42.87     80.22 o 
 -12   3  13       36.22      -43.45     77.89 o 
 -11   3  13      588.99      581.48     94.63 o 
 -10   3  13       44.34      130.81     77.07 o 
  -9   3  13      133.34      151.87     68.55 o 
  -8   3  13      488.44      460.18     64.07 o 
  -7   3  13       43.48       41.03     51.63 o 
  -6   3  13       25.05        5.96     50.88 o 
  -5   3  13       25.84       19.12     42.79 o 
  -4   3  13       48.59       42.78     50.52 o 
  -3   3  13      237.53      282.10     57.57 o 
  -2   3  13      107.75       53.46     52.80 o 
  -1   3  13       70.72       54.75     50.29 o 
   0   3  13        7.83       12.38     58.25 o 
   1   3  13      143.92      142.85     62.08 o 
   2   3  13      175.67      178.44     63.82 o 
   3   3  13       25.88      -27.84     59.65 o 
   4   3  13        1.20        7.24     61.64 o 
   5   3  13        1.22      -31.00     61.62 o 
   6   3  13        3.86      -13.90     63.78 o 
   7   3  13      107.94      126.46     69.76 o 
   8   3  13        8.42       47.40     68.59 o 
   9   3  13      228.16      145.16     73.58 o 
  10   3  13       74.36      106.89     84.53 o 
  11   3  13       35.61       23.16     85.11 o 
  12   3  13        6.80      -34.22     87.51 o 
  13   3  13        4.51      -32.18     89.77 o 
  14   3  13       20.78       21.12     90.92 o 
  15   3  13       26.88      108.46    115.72 o 
 -15   4  13      105.43      104.92     90.52 o 
 -14   4  13        0.96        6.05     82.41 o 
 -13   4  13       92.03      111.48     84.66 o 
 -12   4  13       32.40       18.03     76.99 o 
 -11   4  13       38.82       73.55     75.11 o 
 -10   4  13        1.65      -67.85     89.84 o 
  -9   4  13        6.03       46.06     65.65 o 
  -8   4  13       23.90      -23.36     63.61 o 
  -7   4  13       20.79       29.42     51.74 o 
  -6   4  13        1.09       -9.10     50.04 o 
  -5   4  13      101.37       88.63     56.78 o 
  -4   4  13      109.07       76.92     53.25 o 
  -3   4  13       30.56        3.81     52.20 o 
  -2   4  13        3.18       44.39     53.55 o 
  -1   4  13      115.96       89.59     66.11 o 
   0   4  13        3.38       17.03     62.34 o 
   1   4  13        0.00      -31.90     62.09 o 
   2   4  13       43.85      -15.37     62.21 o 
   3   4  13        0.02       -5.41     63.08 o 
   4   4  13        0.02       16.63     64.72 o 
   5   4  13       18.36       22.90     66.47 o 
   6   4  13        0.12      -65.16     66.78 o 
   7   4  13        0.77       -7.99     68.31 o 
   8   4  13        5.01       24.44     71.70 o 
   9   4  13      559.41      684.29     99.24 o 
  10   4  13        2.49       25.65     86.79 o 
  11   4  13        0.26       21.23     88.87 o 
  12   4  13       30.78      -87.39     87.39 o 
  13   4  13       32.35       22.57    112.68 o 
 -12   5  13        1.44      -39.82    134.28 o 
 -11   5  13       28.76      -41.91     99.66 o 
 -10   5  13        1.27       25.28    100.42 o 
  -9   5  13       18.00       59.38     97.94 o 
  -8   5  13        4.02      -21.76     92.13 o 
  -7   5  13      126.89       80.37    168.41 o 
  -6   5  13       98.56      138.88     98.60 o 
  -5   5  13      134.25      165.58     98.07 o 
  -4   5  13      174.83      100.07     93.62 o 
  -3   5  13      111.82      -37.94     87.40 o 
  -2   5  13       86.36      125.53     94.03 o 
  -1   5  13        0.19      -26.33     86.31 o 
   0   5  13       27.76      -57.96     64.46 o 
   1   5  13      335.94      295.46     73.42 o 
   2   5  13       12.16      -21.01     66.21 o 
   3   5  13       30.83       91.82     69.20 o 
   4   5  13        8.76       17.90     70.10 o 
   5   5  13        2.37       31.84     70.93 o 
   6   5  13        8.76       96.65     72.63 o 
   7   5  13       23.77       29.59     74.09 o 
   8   5  13       20.24       28.39     74.87 o 
   9   5  13       12.30       40.22     88.67 o 
  -4   6  13      147.45      247.02    121.49 o 
  -3   6  13        7.85        2.98     93.35 o 
  -2   6  13       67.98      133.89     97.36 o 
  -1   6  13        1.84       55.69     94.05 o 
   0   6  13        1.38      -25.53     88.30 o 
   1   6  13        0.45      -56.64     98.87 o 
   2   6  13       53.70      -60.47     87.28 o 
 -20   0  14       11.38     -151.50    171.09 o 
 -18   0  14       17.16      -53.16    110.60 o 
 -16   0  14       27.76      -16.12    106.71 o 
 -14   0  14      746.24      673.91    127.40 o 
 -12   0  14       12.59      -58.49     77.28 o 
 -10   0  14      952.11     1131.09    106.54 o 
  -8   0  14       51.84       20.41     61.26 o 
  -6   0  14      109.20       42.60     57.63 o 
  -4   0  14      201.07      302.64     61.78 o 
  -2   0  14      948.54      946.69     59.45 o 
   0   0  14      430.08      432.15     56.87 o 
   2   0  14      675.35      865.93     72.57 o 
   4   0  14      179.57      194.88     58.65 o 
   6   0  14        0.01      -13.98     57.75 o 
   8   0  14      103.07       95.24     83.13 o 
  10   0  14       92.06      108.19     78.64 o 
  12   0  14       64.75       13.07    111.77 o 
  14   0  14       49.20      114.02    155.16 o 
  16   0  14        3.18      105.06    167.59 o 
 -19   1  14        3.42       10.56     84.79 o 
 -18   1  14      102.27      164.15     85.42 o 
 -17   1  14        6.40       40.10     79.97 o 
 -16   1  14       13.38       77.83     78.48 o 
 -15   1  14       51.66       76.52     67.62 o 
 -14   1  14       55.55        9.49     63.42 o 
 -13   1  14        4.59      -42.33     59.10 o 
 -12   1  14        5.98      -57.37     57.37 o 
 -11   1  14       40.98       25.44     53.97 o 
 -10   1  14       26.17       -5.37     47.45 o 
  -9   1  14       76.23       91.56     48.50 o 
  -8   1  14       93.01      109.75     47.04 o 
  -7   1  14      184.19      212.99     47.97 o 
  -6   1  14      908.71      941.19     59.63 o 
  -5   1  14      987.08      968.64     53.84 o 
  -4   1  14      607.16      671.83     46.42 o 
  -3   1  14      367.12      367.71     39.26 o 
  -2   1  14        3.85        8.96     33.62 o 
  -1   1  14      187.55      175.61     34.40 o 
   0   1  14       49.15       43.02     37.24 o 
   1   1  14      310.14      317.62     42.23 o 
   2   1  14       49.22       36.19     38.37 o 
   3   1  14      258.93      241.79     43.10 o 
   4   1  14        4.30      -24.75     39.42 o 
   5   1  14      179.49      171.82     47.45 o 
   6   1  14      258.89      243.61     51.00 o 
   7   1  14      221.64      240.11     55.89 o 
   8   1  14      181.51      177.83     56.15 o 
   9   1  14        0.00      -40.71     63.55 o 
  10   1  14      157.52      102.31     69.10 o 
  11   1  14        0.22       -7.59     68.54 o 
  12   1  14       10.46      -15.68     71.29 o 
  13   1  14        1.60       -0.62     72.11 o 
  14   1  14      154.96       34.84     94.90 o 
  15   1  14        7.87       53.88    101.76 o 
  16   1  14       30.13       91.96    103.40 o 
  17   1  14        2.05     -167.45    206.62 o 
 -19   2  14        5.53      -49.94    161.85 o 
 -18   2  14       16.32        8.66     89.35 o 
 -17   2  14        0.71       -0.83     86.51 o 
 -16   2  14        2.33       34.68     83.00 o 
 -15   2  14       67.16       61.78     73.54 o 
 -14   2  14        2.87       89.61     71.87 o 
 -13   2  14        0.07       -4.14     57.18 o 
 -12   2  14        0.35        8.26     52.43 o 
 -11   2  14       25.76       60.07     51.46 o 
 -10   2  14      224.40      183.20     51.27 o 
  -9   2  14       33.57       37.48     46.36 o 
  -8   2  14     1255.96     1235.75     65.52 o 
  -7   2  14     1640.50     1632.25     76.00 o 
  -6   2  14     1485.75     1465.90     65.43 o 
  -5   2  14      291.27      264.98     46.07 o 
  -4   2  14       19.42       36.40     47.78 o 
  -3   2  14       93.77      116.01     41.95 o 
  -2   2  14      411.42      416.27     44.54 o 
  -1   2  14       63.41       40.93     38.03 o 
   0   2  14       39.44        6.58     36.98 o 
   1   2  14       64.57       38.48     39.48 o 
   2   2  14      516.78      495.16     52.35 o 
   3   2  14       18.03       -8.70     44.07 o 
   4   2  14       37.04       44.66     47.05 o 
   5   2  14       12.98       49.59     51.78 o 
   6   2  14      578.88      517.31     63.54 o 
   7   2  14       14.76       20.76     53.96 o 
   8   2  14       66.13      112.68     57.69 o 
   9   2  14       26.71      -28.38     56.78 o 
  10   2  14       88.80      125.42     68.28 o 
  11   2  14        4.87       16.02     69.98 o 
  12   2  14       14.94       27.54     73.21 o 
  13   2  14       39.72        2.57     73.80 o 
  14   2  14        7.31       26.50     78.63 o 
  15   2  14        1.73       -8.04     85.66 o 
  16   2  14        7.13       72.48    104.75 o 
 -17   3  14        0.14       19.04    104.82 o 
 -16   3  14       84.11      112.82    107.88 o 
 -15   3  14        3.92       52.88    101.24 o 
 -14   3  14        2.01       37.76     98.60 o 
 -13   3  14       36.07       85.44    102.10 o 
 -12   3  14       41.12       67.91     80.89 o 
 -11   3  14      278.23      287.59     78.70 o 
 -10   3  14        7.42       10.16     70.03 o 
  -9   3  14       79.98       53.54     68.32 o 
  -8   3  14       42.02       41.51     65.60 o 
  -7   3  14       31.35       51.18     65.84 o 
  -6   3  14        2.59       -5.52     62.27 o 
  -5   3  14       25.77      -32.64     50.60 o 
  -4   3  14       24.98       54.30     71.51 o 
  -3   3  14       23.59       95.03     65.12 o 
  -2   3  14      236.93      181.25     65.32 o 
  -1   3  14       91.35       11.76     60.61 o 
   0   3  14       63.69       57.18     63.00 o 
   1   3  14      269.42      212.90     66.78 o 
   2   3  14       12.38       23.03     62.05 o 
   3   3  14        2.91       14.07     62.76 o 
   4   3  14        8.33       -7.72     64.28 o 
   5   3  14        6.87      -64.25     64.25 o 
   6   3  14       33.47       14.47     66.94 o 
   7   3  14       20.44       15.27     69.03 o 
   8   3  14      134.78      156.13     73.97 o 
   9   3  14        3.36        1.26     70.63 o 
  10   3  14       96.13      119.04     86.96 o 
  11   3  14       16.95      -71.82     85.01 o 
  12   3  14       13.29      -65.86     87.35 o 
  13   3  14        0.01      -17.42     91.19 o 
  14   3  14        0.64      -27.92     96.32 o 
 -15   4  14       68.77       29.66    125.22 o 
 -14   4  14       61.36       90.18     88.08 o 
 -13   4  14      104.81      106.82     86.60 o 
 -12   4  14       35.52       30.78     74.89 o 
 -11   4  14        2.44      -51.60     68.51 o 
 -10   4  14       68.64       64.89     71.59 o 
  -9   4  14        4.40       -3.61     66.76 o 
  -8   4  14       74.83       93.18     68.02 o 
  -7   4  14       97.40      171.51     71.39 o 
  -6   4  14      353.39      313.98     74.12 o 
  -5   4  14       59.61       78.39     66.99 o 
  -4   4  14      182.66      120.44     69.48 o 
  -3   4  14       94.51       62.74     66.28 o 
  -2   4  14      240.15      311.66     74.74 o 
  -1   4  14        1.93        3.54     63.44 o 
   0   4  14      221.02      176.70     69.23 o 
   1   4  14       66.18       46.99     67.46 o 
   2   4  14       56.30        8.16     64.90 o 
   3   4  14        0.06      -21.17     66.17 o 
   4   4  14        0.00      -16.29     66.02 o 
   5   4  14       12.54      -42.87     67.32 o 
   6   4  14        0.08       -1.17     69.13 o 
   7   4  14       70.06      141.73     75.23 o 
   8   4  14      143.30      162.60     78.75 o 
   9   4  14       50.18      -22.38     74.56 o 
  10   4  14      126.21       55.81     90.04 o 
  11   4  14        9.13      107.43     93.42 o 
  12   4  14        0.03       37.46     95.31 o 
 -11   5  14        7.84       14.66    149.82 o 
 -10   5  14        2.60      -79.07     98.61 o 
  -9   5  14        2.44      -59.50     96.89 o 
  -8   5  14        0.21      -32.30     93.88 o 
  -7   5  14        3.02      -41.07     96.99 o 
  -6   5  14       60.42      -95.08     95.08 o 
  -5   5  14        0.32       63.33     95.70 o 
  -4   5  14        6.47       39.09     94.26 o 
  -3   5  14       39.42       61.47     95.83 o 
  -2   5  14       83.70       75.84     94.81 o 
  -1   5  14        2.46       23.60     67.12 o 
   0   5  14      527.17      540.85     80.96 o 
   1   5  14       90.76       81.42     70.00 o 
   2   5  14       12.03      -28.19     67.50 o 
   3   5  14       26.90       67.57     71.27 o 
   4   5  14       10.63       32.70     71.43 o 
   5   5  14        1.22      -48.33     71.33 o 
   6   5  14       45.17       79.28     76.38 o 
   7   5  14       24.90       40.67     76.26 o 
   8   5  14       17.87       47.10     77.87 o 
 -19   0  15       39.09       97.00    123.08 o 
 -17   0  15        2.73       10.81    112.20 o 
 -15   0  15       51.39       56.71    109.22 o 
 -13   0  15       27.40      -79.88     79.88 o 
 -11   0  15       71.47      119.29     81.21 o 
  -9   0  15       34.78       93.17     76.16 o 
  -7   0  15      187.93      129.70     71.69 o 
  -5   0  15      161.60      162.14     63.52 o 
  -3   0  15       16.89      -57.20     57.20 o 
  -1   0  15     1996.31     1982.93     76.54 o 
   1   0  15     1631.06     1647.81     88.68 o 
   3   0  15      258.45      275.86     60.74 o 
   5   0  15       12.21       -2.34     58.43 o 
   7   0  15      148.26       72.80     72.66 o 
   9   0  15        7.55      -38.29     73.31 o 
  11   0  15      289.24      309.32    101.71 o 
  13   0  15      100.33       55.55    149.86 o 
  15   0  15       29.16      -15.25    155.29 o 
 -19   1  15        4.72       95.17     87.68 o 
 -18   1  15       30.54       67.47     75.42 o 
 -17   1  15       14.34      -68.79     68.79 o 
 -16   1  15       95.51      110.74     73.15 o 
 -15   1  15       69.55      102.10     68.79 o 
 -14   1  15        8.81       21.46     64.96 o 
 -13   1  15       66.34       28.71     59.30 o 
 -12   1  15       22.41      -32.66     54.88 o 
 -11   1  15       79.19       35.47     56.17 o 
 -10   1  15      640.23      644.46     66.96 o 
  -9   1  15      313.91      291.84     54.95 o 
  -8   1  15       33.90       25.62     47.19 o 
  -7   1  15       10.74        5.39     42.01 o 
  -6   1  15       37.65       29.75     41.28 o 
  -5   1  15      682.60      650.14     51.26 o 
  -4   1  15      743.62      790.34     58.71 o 
  -3   1  15      924.50      862.94     66.42 o 
  -2   1  15      138.17      192.31     44.24 o 
  -1   1  15      468.81      436.86     48.64 o 
   0   1  15       44.87       31.55     41.62 o 
   1   1  15       13.79       20.73     38.95 o 
   2   1  15       17.54        0.22     39.72 o 
   3   1  15      392.76      361.19     50.55 o 
   4   1  15      154.51      139.55     47.89 o 
   5   1  15       25.26       44.24     50.13 o 
   6   1  15       60.50       31.17     50.22 o 
   7   1  15       58.75       21.11     53.89 o 
   8   1  15        1.00      -46.37     53.02 o 
   9   1  15      127.85      119.83     68.80 o 
  10   1  15      362.40      366.92     76.73 o 
  11   1  15       55.85       51.21     72.99 o 
  12   1  15      134.46      180.63     78.33 o 
  13   1  15        2.03       55.97     76.68 o 
  14   1  15       53.40       43.11     96.49 o 
  15   1  15        0.23      -11.02    100.52 o 
  16   1  15        9.81       60.58    106.07 o 
 -18   2  15       29.12       52.55     93.45 o 
 -17   2  15       58.88       88.91     91.62 o 
 -16   2  15        9.73       16.47     83.48 o 
 -15   2  15        9.37       38.46     82.99 o 
 -14   2  15        0.98      -68.16     68.16 o 
 -13   2  15        0.25       34.22     69.21 o 
 -12   2  15       13.71        6.75     53.86 o 
 -11   2  15       11.04       33.98     51.28 o 
 -10   2  15        3.38       -0.75     48.10 o 
  -9   2  15      154.11      118.41     50.24 o 
  -8   2  15      176.56      187.49     49.94 o 
  -7   2  15     1112.91     1182.01     65.31 o 
  -6   2  15        0.22      -30.41     42.58 o 
  -5   2  15      401.99      313.76     58.42 o 
  -4   2  15      190.09      169.06     43.49 o 
  -3   2  15      503.93      466.66     48.47 o 
  -2   2  15      514.18      486.85     48.56 o 
  -1   2  15       68.90        6.17     40.02 o 
   0   2  15      304.81      314.47     46.30 o 
   1   2  15      189.42      209.54     45.17 o 
   2   2  15       34.45       48.38     46.00 o 
   3   2  15      296.86      342.06     53.71 o 
   4   2  15       48.89      113.06     53.96 o 
   5   2  15      950.46      914.58     86.39 o 
   6   2  15      166.75      153.35     57.84 o 
   7   2  15       30.62      -22.83     56.10 o 
   8   2  15        0.12       -8.94     57.00 o 
   9   2  15        6.36        3.84     59.03 o 
  10   2  15      159.86      196.19     72.17 o 
  11   2  15       23.28       86.12     73.64 o 
  12   2  15       82.67       87.28     77.69 o 
  13   2  15      103.76       95.72     78.79 o 
  14   2  15        0.12       20.61     79.11 o 
  15   2  15       69.58       44.86     91.75 o 
 -16   3  15        4.03      -61.50    100.95 o 
 -15   3  15       11.38       82.28    105.28 o 
 -14   3  15       35.22       18.66    100.75 o 
 -13   3  15      119.22      105.99    101.41 o 
 -12   3  15      227.02      210.88     81.40 o 
 -11   3  15        0.28      -24.98     70.25 o 
 -10   3  15       25.28      -24.14     68.07 o 
  -9   3  15      459.31      485.48     84.13 o 
  -8   3  15       18.06       -6.87     67.51 o 
  -7   3  15       10.10      -44.47     63.78 o 
  -6   3  15        7.28      -25.56     64.51 o 
  -5   3  15        3.29       41.27     53.31 o 
  -4   3  15      150.86      140.73     69.72 o 
  -3   3  15        0.46        4.92     61.31 o 
  -2   3  15       34.34        6.17     61.97 o 
  -1   3  15      573.97      593.74     77.17 o 
   0   3  15       68.24       47.01     64.70 o 
   1   3  15      880.61      935.99     85.12 o 
   2   3  15        2.99        9.97     65.17 o 
   3   3  15      170.17      220.79     71.24 o 
   4   3  15      194.28      140.36     70.69 o 
   5   3  15        7.84      -25.65     67.17 o 
   6   3  15        7.10       -4.42     69.46 o 
   7   3  15      176.28      228.14     76.59 o 
   8   3  15       55.29       17.50     72.94 o 
   9   3  15        7.29      -59.85     71.54 o 
  10   3  15       16.41      -32.81     85.33 o 
  11   3  15       65.21      159.02     95.95 o 
  12   3  15       50.35       39.27     93.84 o 
  13   3  15        6.52       96.11     98.21 o 
  14   3  15       11.21     -118.21    153.93 o 
 -14   4  15       91.90      188.97     95.59 o 
 -13   4  15        7.88      -44.86     75.96 o 
 -12   4  15       67.87       51.46     77.98 o 
 -11   4  15       69.16       20.31     75.36 o 
 -10   4  15        4.14       42.12     72.94 o 
  -9   4  15       41.98       13.09     70.35 o 
  -8   4  15        4.87      -31.36     67.99 o 
  -7   4  15       82.61       70.63     70.58 o 
  -6   4  15       30.73       43.09     79.20 o 
  -5   4  15       36.28       71.50     68.43 o 
  -4   4  15       24.77       40.64     69.98 o 
  -3   4  15       25.49       17.16     69.33 o 
  -2   4  15      247.66      223.09     72.39 o 
  -1   4  15       30.60        1.43     67.22 o 
   0   4  15       29.20      -41.99     66.11 o 
   1   4  15        0.32       52.97     68.47 o 
   2   4  15       13.06      -55.05     66.12 o 
   3   4  15        3.39       56.12     70.56 o 
   4   4  15       16.48       42.51     69.38 o 
   5   4  15        3.60       32.44     71.77 o 
   6   4  15        0.60      -22.56     71.67 o 
   7   4  15       10.08       32.41     75.81 o 
   8   4  15        2.79      -65.75     75.62 o 
   9   4  15        0.56      -75.26     75.26 o 
  10   4  15       41.54        4.07     90.45 o 
  11   4  15       14.57       45.15     96.66 o 
 -10   5  15        0.71      -10.01    134.03 o 
  -9   5  15        3.22       46.72    104.39 o 
  -8   5  15       20.55      -41.43    129.53 o 
  -7   5  15        0.04       21.23    104.39 o 
  -6   5  15      114.29       33.93    101.87 o 
  -5   5  15       36.17      -46.76     97.09 o 
  -4   5  15        8.25      -66.95     93.95 o 
  -3   5  15       37.97       67.27    100.32 o 
  -2   5  15       60.49       82.79     71.84 o 
  -1   5  15       58.82       35.53     71.35 o 
   0   5  15       16.11      -52.81     69.77 o 
   1   5  15       20.02        9.12     70.96 o 
   2   5  15       18.12       75.69     73.25 o 
   3   5  15        0.10      -41.86     70.43 o 
   4   5  15        1.44      -70.70     70.70 o 
   5   5  15       15.91      -18.10     74.32 o 
   6   5  15       55.14       81.01     77.97 o 
   7   5  15        6.80       21.47     87.17 o 
 -18   0  16        0.10       62.18    121.04 o 
 -16   0  16       47.59       56.57     97.77 o 
 -14   0  16        7.88       26.85     89.18 o 
 -12   0  16      371.20      274.55     93.27 o 
 -10   0  16      140.28       92.06     82.72 o 
  -8   0  16       45.11      -37.15     74.12 o 
  -6   0  16       22.83       23.34     72.51 o 
  -4   0  16       20.71       40.09     76.26 o 
  -2   0  16     1131.85     1043.00     65.88 o 
   0   0  16      384.28      409.86     62.07 o 
   2   0  16      164.39      217.02     60.74 o 
   4   0  16       32.30       -3.98     59.72 o 
   6   0  16       43.19       42.01     63.38 o 
   8   0  16       31.38       71.63     76.66 o 
  10   0  16      166.85       24.83     95.87 o 
  12   0  16       65.45      -21.13    154.18 o 
  14   0  16      267.24      221.59    171.62 o 
 -18   1  16        4.46      -27.80     74.46 o 
 -17   1  16       63.96       98.42     75.35 o 
 -16   1  16       14.86       45.72     70.81 o 
 -15   1  16        5.34      -62.35     62.35 o 
 -14   1  16       33.45       79.76     63.58 o 
 -13   1  16       96.15      104.53     62.69 o 
 -12   1  16        9.04        7.33     57.79 o 
 -11   1  16        0.20      -29.00     55.96 o 
 -10   1  16      188.94      155.91     57.88 o 
  -9   1  16       18.15       31.38     53.34 o 
  -8   1  16       55.72       33.56     52.66 o 
  -7   1  16       14.42      -20.88     47.22 o 
  -6   1  16       19.95       28.90     47.30 o 
  -5   1  16      581.21      612.90     52.76 o 
  -4   1  16      858.19      892.58     62.35 o 
  -3   1  16     1029.84     1007.73     64.18 o 
  -2   1  16       31.96        3.40     43.41 o 
  -1   1  16       52.00       19.20     43.22 o 
   0   1  16      110.78      113.73     45.51 o 
   1   1  16       80.66       70.99     45.46 o 
   2   1  16      420.56      400.37     52.15 o 
   3   1  16      106.33       88.42     47.29 o 
   4   1  16       10.48       71.65     47.40 o 
   5   1  16      683.27      717.79     74.00 o 
   6   1  16      202.10      192.14     57.08 o 
   7   1  16       77.09       50.06     56.57 o 
   8   1  16       23.70        6.58     61.07 o 
   9   1  16      157.26      129.19     71.52 o 
  10   1  16        1.29       14.69     70.68 o 
  11   1  16        2.14      -58.50     71.17 o 
  12   1  16       46.16       36.07     76.47 o 
  13   1  16        0.40       -4.11     86.56 o 
  14   1  16       43.60       16.82    101.25 o 
  15   1  16       37.46      -25.44     98.83 o 
 -17   2  16       39.49       20.10     90.77 o 
 -16   2  16        2.23      -50.96     83.83 o 
 -15   2  16        0.52        5.68     83.13 o 
 -14   2  16        0.18       30.22     74.18 o 
 -13   2  16       15.10       66.38     67.57 o 
 -12   2  16      119.31      173.73     67.40 o 
 -11   2  16       39.25       -2.15     53.81 o 
 -10   2  16       67.35       34.21     53.44 o 
  -9   2  16        0.09      -41.60     47.38 o 
  -8   2  16       52.13       23.89     47.64 o 
  -7   2  16       24.06       38.05     47.62 o 
  -6   2  16      761.49      682.80     58.94 o 
  -5   2  16        6.88      -21.80     41.24 o 
  -4   2  16       84.27       46.12     45.13 o 
  -3   2  16       70.86       63.25     42.26 o 
  -2   2  16      473.83      449.88     49.84 o 
  -1   2  16       39.04       45.51     42.43 o 
   0   2  16      295.88      316.25     48.12 o 
   1   2  16        5.01      -29.44     42.78 o 
   2   2  16       16.04      -11.28     45.36 o 
   3   2  16       75.33       70.75     53.85 o 
   4   2  16       80.08       62.74     54.67 o 
   5   2  16      322.05      342.65     63.43 o 
   6   2  16      597.87      630.87     95.93 o 
   7   2  16      152.20      137.29     61.31 o 
   8   2  16      430.69      336.70     68.26 o 
   9   2  16        0.49       33.45     63.02 o 
  10   2  16       76.62       10.39     70.60 o 
  11   2  16       42.73       23.65     73.38 o 
  12   2  16       48.45       34.77     76.88 o 
  13   2  16       16.94      119.07     81.18 o 
  14   2  16       22.56       13.21     98.89 o 
 -16   3  16      133.86       82.84    143.57 o 
 -15   3  16        1.25      -41.43     91.27 o 
 -14   3  16        4.82      -41.08     87.06 o 
 -13   3  16       13.46      -74.02     84.57 o 
 -12   3  16       28.87        2.01     83.06 o 
 -11   3  16       58.00      115.62     77.06 o 
 -10   3  16      231.85      296.14     82.12 o 
  -9   3  16        0.00       -4.62     71.64 o 
  -8   3  16        8.00       27.08     69.78 o 
  -7   3  16       22.76       51.82     70.12 o 
  -6   3  16        4.64       40.95     67.78 o 
  -5   3  16       40.69       77.65     79.02 o 
  -4   3  16       54.42      -16.45     64.22 o 
  -3   3  16        5.25       -1.62     63.74 o 
  -2   3  16       54.90       -8.24     65.00 o 
  -1   3  16      159.32      122.13     69.14 o 
   0   3  16      311.04      366.52     73.23 o 
   1   3  16       61.10       61.42     67.95 o 
   2   3  16      954.06      950.27     88.48 o 
   3   3  16       57.96       13.24     68.54 o 
   4   3  16       63.58       45.38     70.01 o 
   5   3  16       38.38       -3.06     71.80 o 
   6   3  16        1.91        9.33     71.45 o 
   7   3  16       74.74       95.76     76.34 o 
   8   3  16       98.71       87.18     77.15 o 
   9   3  16      156.14      148.76     80.30 o 
  10   3  16       53.44        0.84     90.81 o 
  11   3  16       26.71      107.93     95.93 o 
  12   3  16        4.20      -21.68     93.65 o 
  13   3  16       16.13      -18.32    119.06 o 
 -13   4  16        2.57      -70.92     84.94 o 
 -12   4  16        0.18      -47.64     77.04 o 
 -11   4  16       31.94       -1.54     74.85 o 
 -10   4  16       45.32       64.46     75.55 o 
  -9   4  16        1.94        7.23     72.09 o 
  -8   4  16       98.87      207.67     76.74 o 
  -7   4  16        2.62       23.70     71.28 o 
  -6   4  16        1.57       -6.39     70.15 o 
  -5   4  16       54.17       -0.75     71.23 o 
  -4   4  16       78.94       69.62     73.73 o 
  -3   4  16        0.98       47.12     69.09 o 
  -2   4  16      197.44      157.13     73.20 o 
  -1   4  16       36.52        9.97     70.55 o 
   0   4  16       64.52       47.14     71.37 o 
   1   4  16        1.19      -28.84     68.48 o 
   2   4  16      179.67      181.25     75.50 o 
   3   4  16       21.02       34.31     72.13 o 
   4   4  16       74.39       12.73     72.54 o 
   5   4  16        7.17       20.74     74.98 o 
   6   4  16      148.75      158.64     79.98 o 
   7   4  16        5.85       58.99     79.53 o 
   8   4  16       57.09      104.72     82.44 o 
   9   4  16       20.78       -5.20     79.40 o 
  10   4  16        5.15        8.64    111.95 o 
  -8   5  16        4.70       10.34    108.11 o 
  -7   5  16       19.01       55.63    104.46 o 
  -6   5  16       10.68       28.66    103.52 o 
  -5   5  16        2.42       98.48    102.43 o 
  -4   5  16       40.90       54.53    102.45 o 
  -3   5  16       50.99      118.54     96.61 o 
  -2   5  16       35.42       52.17     72.24 o 
  -1   5  16        0.18       19.94     72.81 o 
   0   5  16       68.57       80.76     74.46 o 
   1   5  16        1.37        0.95     73.35 o 
   2   5  16       88.20       57.57     75.90 o 
   3   5  16       39.66       49.27     76.73 o 
   4   5  16       81.00       76.34     78.08 o 
   5   5  16       10.80      -58.70     82.71 o 
 -17   0  17        8.86       22.57     99.14 o 
 -15   0  17        0.80        2.47     92.87 o 
 -13   0  17      293.16      140.08     93.26 o 
 -11   0  17      167.52       69.12     87.08 o 
  -9   0  17      177.82       89.90     83.80 o 
  -7   0  17       20.44        3.77     75.10 o 
  -5   0  17        0.25       29.48     73.49 o 
  -3   0  17        1.73      -73.69     73.69 o 
  -1   0  17     1213.72     1100.75     79.94 o 
   1   0  17     1046.82     1048.89    100.90 o 
   3   0  17      124.84      147.46     63.90 o 
   5   0  17        3.23       22.27     71.38 o 
   7   0  17        0.34       -2.77     86.03 o 
   9   0  17      190.42      218.80     98.88 o 
  11   0  17      298.84      303.66    165.90 o 
  13   0  17      794.00      384.63    188.25 o 
 -18   1  17        1.35      -62.28    110.81 o 
 -17   1  17        4.72      -57.39     69.25 o 
 -16   1  17        0.66      -50.29     66.03 o 
 -15   1  17        1.08      -47.26     64.17 o 
 -14   1  17       22.71      -12.58     62.98 o 
 -13   1  17        8.34       41.05     62.32 o 
 -12   1  17        0.89        3.39     58.50 o 
 -11   1  17        1.53       -9.00     57.60 o 
 -10   1  17        4.75      -42.78     55.22 o 
  -9   1  17      314.94      297.06     63.14 o 
  -8   1  17       84.51      104.18     56.63 o 
  -7   1  17      404.20      335.56     60.91 o 
  -6   1  17        1.39      -41.02     47.79 o 
  -5   1  17      102.56       98.51     57.67 o 
  -4   1  17      226.03      272.59     48.98 o 
  -3   1  17       11.87       25.47     45.69 o 
  -2   1  17      195.63      157.03     47.66 o 
  -1   1  17       76.88      110.02     46.06 o 
   0   1  17        0.97       52.21     45.58 o 
   1   1  17      274.91      271.04     51.02 o 
   2   1  17      103.41       94.11     48.43 o 
   3   1  17       64.42       48.82     48.21 o 
   4   1  17      219.75      257.08     54.61 o 
   5   1  17      565.76      609.92     72.23 o 
   6   1  17        0.06      -31.31     54.05 o 
   7   1  17      290.48      259.61     66.64 o 
   8   1  17       17.30       35.10     63.65 o 
   9   1  17      161.63       81.02     73.61 o 
  10   1  17      159.15      201.16     78.39 o 
  11   1  17       31.39       55.47     77.23 o 
  12   1  17       35.82       39.40     84.78 o 
  13   1  17      152.63      104.52    102.94 o 
  14   1  17        3.96      -55.98     99.53 o 
 -17   2  17        9.08      -23.94    130.81 o 
 -16   2  17        7.94       -0.87     79.13 o 
 -15   2  17        0.06       41.66     80.41 o 
 -14   2  17        8.05        1.88     74.16 o 
 -13   2  17       22.16       46.14     72.15 o 
 -12   2  17      100.11       88.51     68.09 o 
 -11   2  17       26.69       59.85     57.28 o 
 -10   2  17        7.00        2.23     54.75 o 
  -9   2  17        2.11      -23.75     53.13 o 
  -8   2  17       19.07       -3.46     48.78 o 
  -7   2  17      341.68      343.58     52.73 o 
  -6   2  17       37.36       19.45     52.80 o 
  -5   2  17       20.19      -31.97     42.83 o 
  -4   2  17       75.36       78.25     46.27 o 
  -3   2  17       73.09       64.42     54.07 o 
  -2   2  17       39.56       43.08     54.29 o 
  -1   2  17       19.94      -40.10     52.62 o 
   0   2  17       19.85        6.21     54.24 o 
   1   2  17       23.92       14.67     59.27 o 
   2   2  17      139.90      116.72     69.42 o 
   3   2  17       15.59      -64.78     66.63 o 
   4   2  17       59.19      137.70     72.21 o 
   5   2  17        1.04       27.98     71.14 o 
   6   2  17        1.40       28.55     71.66 o 
   7   2  17       53.37       44.72     74.29 o 
   8   2  17       72.12       44.34     75.80 o 
   9   2  17      102.00       73.27     79.08 o 
  10   2  17       24.21      -45.78     87.29 o 
  11   2  17        0.05       17.63     91.55 o 
  12   2  17        0.75       51.43     95.67 o 
  13   2  17        2.55        2.41     97.39 o 
 -15   3  17      211.12      331.80    104.91 o 
 -14   3  17       26.19      155.94     98.02 o 
 -13   3  17       85.66      104.60     93.20 o 
 -12   3  17       28.71       74.44     89.13 o 
 -11   3  17       40.82       46.93     85.10 o 
 -10   3  17        5.31      -18.74     73.21 o 
  -9   3  17       28.54       58.62     75.07 o 
  -8   3  17      168.14      191.43     76.78 o 
  -7   3  17        0.47       47.20     72.47 o 
  -6   3  17       36.52       -9.28     68.62 o 
  -5   3  17       26.11      -26.29     66.24 o 
  -4   3  17        1.11      -24.03     55.08 o 
  -3   3  17        2.97        5.95     67.63 o 
  -2   3  17      129.87      219.03     73.86 o 
  -1   3  17       20.96        7.15     68.28 o 
   0   3  17        6.39       16.86     68.46 o 
   1   3  17      101.56       84.89     70.47 o 
   2   3  17        0.16        8.85     69.62 o 
   3   3  17       32.31       -9.21     70.34 o 
   4   3  17      150.27      173.42     75.84 o 
   5   3  17       87.11      130.77     77.46 o 
   6   3  17      109.10      106.67     77.31 o 
   7   3  17       84.41       97.50     79.85 o 
   8   3  17      129.67       64.69     80.51 o 
   9   3  17       39.16       38.99     79.12 o 
  10   3  17        0.01       30.81     91.30 o 
  11   3  17       26.91      -73.87     92.62 o 
  12   3  17        0.11      103.46    154.40 o 
 -12   4  17       96.35       44.89     87.94 o 
 -11   4  17        9.41      -44.39     76.76 o 
 -10   4  17        0.58       66.66     78.10 o 
  -9   4  17      180.50      161.57     81.65 o 
  -8   4  17       33.86       48.58     74.97 o 
  -7   4  17       72.96      -12.68     85.11 o 
  -6   4  17       87.56      116.02     78.40 o 
  -5   4  17       52.67      -11.45     74.63 o 
  -4   4  17        1.46      -46.20     70.82 o 
  -3   4  17        1.63        5.09     70.66 o 
  -2   4  17       23.26       16.63     72.18 o 
  -1   4  17       23.99       85.51     74.08 o 
   0   4  17       83.64      142.24     75.80 o 
   1   4  17        0.32        8.05     71.62 o 
   2   4  17        3.01       55.75     73.44 o 
   3   4  17      110.07      160.86     78.08 o 
   4   4  17       18.96       30.52     74.94 o 
   5   4  17      157.35      128.84     79.63 o 
   6   4  17       14.59       23.81     77.60 o 
   7   4  17       50.59       11.58     79.91 o 
   8   4  17        3.67       85.19     83.13 o 
   9   4  17       29.06       52.94     96.76 o 
  -6   5  17        2.85       84.07    132.68 o 
  -5   5  17        3.18       -0.48    103.21 o 
  -4   5  17        0.13      -68.04     70.69 o 
  -3   5  17       22.61      -31.20     72.84 o 
  -2   5  17        3.54      -33.87     73.33 o 
  -1   5  17       20.64      -16.19     75.16 o 
   0   5  17        0.36      -49.19     75.08 o 
   1   5  17        7.00      101.45     78.25 o 
   2   5  17       14.37      -23.97     75.83 o 
   3   5  17       18.86       22.92     88.79 o 
 -16   0  18        0.52      -55.17     93.81 o 
 -14   0  18        0.00       37.16     93.12 o 
 -12   0  18        0.02       53.36     88.81 o 
 -10   0  18      148.08      171.75     90.86 o 
  -8   0  18        4.73      -56.30     78.30 o 
  -6   0  18       16.03      -28.27     76.21 o 
  -4   0  18      422.48      384.18     91.19 o 
  -2   0  18     1252.91     1253.88    112.23 o 
   0   0  18      789.38      942.22    139.79 o 
   2   0  18      877.15      985.68    125.14 o 
   4   0  18      142.58      217.80     77.16 o 
   6   0  18       30.97       54.70     75.81 o 
   8   0  18       11.22        1.98     91.15 o 
  10   0  18       30.20       74.71    157.53 o 
  12   0  18        5.21      163.81    167.17 o 
 -17   1  18       62.45       81.26     95.19 o 
 -16   1  18        6.77      -24.98     68.35 o 
 -15   1  18        1.20      -49.78     65.38 o 
 -14   1  18       38.94      -10.88     64.55 o 
 -13   1  18       18.44      -19.31     61.50 o 
 -12   1  18       35.90      111.25     63.61 o 
 -11   1  18        5.50       26.72     59.93 o 
 -10   1  18        0.41      -15.26     58.06 o 
  -9   1  18       46.46       25.01     57.61 o 
  -8   1  18       18.63       59.27     57.66 o 
  -7   1  18       42.67       54.81     57.40 o 
  -6   1  18       56.73      -11.35     54.06 o 
  -5   1  18       33.96      -21.88     60.04 o 
  -4   1  18      168.89      159.04     58.27 o 
  -3   1  18       17.76      -12.02     45.31 o 
  -2   1  18        7.88        6.34     45.69 o 
  -1   1  18       20.78       30.14     46.92 o 
   0   1  18       17.99      -22.65     46.12 o 
   1   1  18       24.42       29.09     48.26 o 
   2   1  18       44.29      -47.68     47.68 o 
   3   1  18      203.61      213.25     54.92 o 
   4   1  18      184.92      198.65     55.51 o 
   5   1  18      284.29      301.25     61.97 o 
   6   1  18        0.04       67.37     62.84 o 
   7   1  18        4.39      -47.63     61.36 o 
   8   1  18        0.99       35.15     65.10 o 
   9   1  18        0.29       22.21     80.61 o 
  10   1  18      252.28      286.69     90.67 o 
  11   1  18        1.57      -22.72     82.70 o 
  12   1  18       46.70       62.20    105.67 o 
  13   1  18      115.77      250.35    111.05 o 
 -16   2  18       48.64       23.52    130.68 o 
 -15   2  18        5.71      -89.44     93.92 o 
 -14   2  18        4.29      -74.19     90.40 o 
 -13   2  18      100.99      127.89     96.96 o 
 -12   2  18       31.25       28.13     89.69 o 
 -11   2  18       15.48      -10.93     84.22 o 
 -10   2  18       45.74       47.72     67.88 o 
  -9   2  18        5.62       16.11     65.46 o 
  -8   2  18       36.95       42.60     64.45 o 
  -7   2  18       79.69       21.82     64.37 o 
  -6   2  18       73.38       -3.45     58.39 o 
  -5   2  18      237.99      192.72     59.42 o 
  -4   2  18       32.27      -14.48     53.94 o 
  -3   2  18       82.13      115.47     58.16 o 
  -2   2  18      409.01      435.26     64.68 o 
  -1   2  18       14.49      -24.13     58.62 o 
   0   2  18       61.62       76.22     62.45 o 
   1   2  18       29.17      -16.81     61.08 o 
   2   2  18        0.70      -45.14     67.62 o 
   3   2  18        0.23       59.05     70.72 o 
   4   2  18       11.83      -16.03     70.89 o 
   5   2  18       16.35       37.90     74.75 o 
   6   2  18      132.69      138.32     77.58 o 
   7   2  18       17.29      -52.98     75.44 o 
   8   2  18       93.67      -17.55     77.76 o 
   9   2  18      133.91       79.24     81.99 o 
  10   2  18       87.01      -23.05     91.69 o 
  11   2  18        0.09      -43.33     93.21 o 
  12   2  18        7.53       15.53     98.63 o 
 -14   3  18       87.91      171.86    100.29 o 
 -13   3  18        2.35        3.75     90.57 o 
 -12   3  18       49.22       37.26     92.26 o 
 -11   3  18        9.26       15.62     88.08 o 
 -10   3  18       59.87       76.63     88.38 o 
  -9   3  18        9.86      -21.19     82.40 o 
  -8   3  18       31.12       -7.65     73.60 o 
  -7   3  18        4.47      -48.44     71.47 o 
  -6   3  18        0.25       -8.78     69.16 o 
  -5   3  18       92.36      -17.30     70.64 o 
  -4   3  18        3.09      -23.39     69.43 o 
  -3   3  18        3.07      -31.42     68.81 o 
  -2   3  18       81.27       91.22     72.63 o 
  -1   3  18       45.83       50.89     72.25 o 
   0   3  18        0.09      -19.67     70.70 o 
   1   3  18        8.33       11.37     70.62 o 
   2   3  18       81.12      178.57     76.03 o 
   3   3  18        0.29       60.06     75.20 o 
   4   3  18       63.50       78.43     77.81 o 
   5   3  18        3.10       31.78     77.61 o 
   6   3  18       10.45       31.84     77.43 o 
   7   3  18        9.97       46.17     78.80 o 
   8   3  18       15.97       44.36     81.33 o 
   9   3  18       51.73       17.47     83.05 o 
  10   3  18      191.26      197.66    101.72 o 
 -11   4  18       69.10      126.01    109.26 o 
 -10   4  18       31.06       88.14     82.37 o 
  -9   4  18        2.30       -5.68     76.21 o 
  -8   4  18        0.75       24.30     88.76 o 
  -7   4  18       24.52       20.93     79.51 o 
  -6   4  18        7.79      -50.04     76.73 o 
  -5   4  18       50.85       12.29     74.18 o 
  -4   4  18        2.01      -48.74     74.07 o 
  -3   4  18        1.80        3.26     74.26 o 
  -2   4  18       55.01      -13.59     74.67 o 
  -1   4  18        4.67        7.63     74.55 o 
   0   4  18        9.02       31.90     74.02 o 
   1   4  18        0.00      -18.06     74.02 o 
   2   4  18       24.07       94.00     76.45 o 
   3   4  18       11.53       48.50     79.09 o 
   4   4  18       54.43      -39.49     76.13 o 
   5   4  18        0.97       63.20     80.94 o 
   6   4  18       24.12      -53.28     79.91 o 
   7   4  18        6.08       -8.21     81.20 o 
 -15   0  19       35.52       51.76     99.33 o 
 -13   0  19       75.90      189.98    102.54 o 
 -11   0  19       14.97       20.32     86.61 o 
  -9   0  19       39.44       48.80     85.66 o 
  -7   0  19       29.61       88.71     83.02 o 
  -5   0  19      139.12      269.38     91.93 o 
  -3   0  19      190.29      296.23     90.26 o 
  -1   0  19      267.41      321.00     93.86 o 
   1   0  19      245.33      163.69     87.03 o 
   3   0  19      215.80      185.89     76.40 o 
   5   0  19       12.53       67.49     77.04 o 
   7   0  19       26.27       91.94    110.92 o 
   9   0  19        0.44      -60.57    146.74 o 
  11   0  19        8.88      -13.71    157.66 o 
 -16   1  19        0.07      -19.02     68.86 o 
 -15   1  19       15.95      -64.48     66.67 o 
 -14   1  19       39.47       54.01     67.42 o 
 -13   1  19       19.43       56.95     64.93 o 
 -12   1  19       11.46       29.83     64.14 o 
 -11   1  19       75.17       93.82     63.98 o 
 -10   1  19       21.28       10.69     60.51 o 
  -9   1  19       75.13       64.46     61.30 o 
  -8   1  19       28.44       56.60     60.11 o 
  -7   1  19       38.07       31.12     58.12 o 
  -6   1  19       86.27       64.85     67.23 o 
  -5   1  19      380.29      399.00     66.80 o 
  -4   1  19       38.27       20.45     57.52 o 
  -3   1  19      219.20      129.06     60.03 o 
  -2   1  19        8.39       34.33     56.93 o 
  -1   1  19        9.14      -29.49     49.94 o 
   0   1  19      243.61      182.66     55.75 o 
   1   1  19       17.34      -33.39     52.62 o 
   2   1  19        5.99       46.49     55.16 o 
   3   1  19       35.14       22.33     55.09 o 
   4   1  19        6.77       11.24     53.39 o 
   5   1  19       11.52      -65.22     65.22 o 
   6   1  19       25.54       81.57     70.28 o 
   7   1  19        0.73       34.03     70.45 o 
   8   1  19       62.58      -34.76     71.30 o 
   9   1  19       91.53      124.51     86.35 o 
  10   1  19       48.02       98.71     88.62 o 
  11   1  19       14.08       23.93     86.78 o 
  12   1  19       48.16      151.61    107.93 o 
 -15   2  19        0.24      -11.83    125.84 o 
 -14   2  19        8.24       68.70     98.78 o 
 -13   2  19       16.18      -31.08     91.96 o 
 -12   2  19        4.86      -83.10     90.43 o 
 -11   2  19       29.79       62.21     94.14 o 
 -10   2  19       41.63      102.39     91.75 o 
  -9   2  19       17.16       98.87     75.77 o 
  -8   2  19        0.26       32.95     71.26 o 
  -7   2  19       61.12       48.36     72.19 o 
  -6   2  19        9.40       62.37     85.04 o 
  -5   2  19        0.95      -16.52     66.19 o 
  -4   2  19        4.62      -62.96     64.56 o 
  -3   2  19       18.53       45.41     61.54 o 
  -2   2  19      116.78       88.30     63.43 o 
  -1   2  19      113.39       93.45     63.70 o 
   0   2  19       22.99      -54.78     61.54 o 
   1   2  19        4.31      -40.47     62.90 o 
   2   2  19        6.18       82.20     74.08 o 
   3   2  19        1.75      -49.94     71.21 o 
   4   2  19        3.91       25.21     74.96 o 
   5   2  19      164.56       53.40     76.19 o 
   6   2  19        2.49      -69.76     74.85 o 
   7   2  19      132.44      165.67     83.09 o 
   8   2  19       97.65       53.26     82.34 o 
   9   2  19       60.85       -3.51     82.11 o 
  10   2  19        8.78       65.57     96.78 o 
  11   2  19       44.93       41.46     97.96 o 
 -13   3  19        7.34      -55.74    110.59 o 
 -12   3  19       26.96       -1.12     88.44 o 
 -11   3  19       13.77       56.44     89.03 o 
 -10   3  19        0.01        2.33     87.33 o 
  -9   3  19      110.11      102.83     88.97 o 
  -8   3  19        0.05      -32.60     81.74 o 
  -7   3  19        6.10        5.47     88.12 o 
  -6   3  19       39.22       -4.66     77.46 o 
  -5   3  19      151.76      152.84     81.88 o 
  -4   3  19       14.17      -20.91     72.77 o 
  -3   3  19       29.04      -15.86     72.12 o 
  -2   3  19       40.47        6.69     72.78 o 
  -1   3  19       53.63       80.68     76.15 o 
   0   3  19       48.12       86.11     75.98 o 
   1   3  19       44.80       15.85     74.89 o 
   2   3  19      141.43       78.17     78.68 o 
   3   3  19      176.00      102.61     79.81 o 
   4   3  19        5.20       50.90     79.63 o 
   5   3  19       84.72       70.19     79.80 o 
   6   3  19        0.01       47.26     81.15 o 
   7   3  19       58.72      110.24     85.60 o 
   8   3  19        0.00      -79.78     79.78 o 
   9   3  19       84.60       48.19     87.35 o 
  -9   4  19       44.74       50.95     94.52 o 
  -8   4  19       25.02       72.84     84.97 o 
  -7   4  19        6.86       24.92     81.24 o 
  -6   4  19        7.07       33.97     82.40 o 
  -5   4  19       64.47      129.67     79.28 o 
  -4   4  19        0.74       23.49     77.77 o 
  -3   4  19        0.28       -3.39     76.30 o 
  -2   4  19       19.71        7.73     75.58 o 
  -1   4  19        1.22      -17.17     77.26 o 
   0   4  19        1.35      -22.80     74.39 o 
   1   4  19        0.00       -9.39     77.97 o 
   2   4  19      136.39      157.83     82.68 o 
   3   4  19      108.62      107.41     82.68 o 
   4   4  19       20.60       63.21     80.69 o 
   5   4  19       21.21      -16.45     82.49 o 
 -14   0  20       66.34       68.44    100.06 o 
 -12   0  20      128.43      157.22     96.64 o 
 -10   0  20       81.55       82.70     94.03 o 
  -8   0  20       19.99       95.74     88.81 o 
  -6   0  20        2.00       59.52     89.06 o 
  -4   0  20       12.08      104.61     87.75 o 
  -2   0  20       24.89       46.40     86.19 o 
   0   0  20      126.27      134.77     88.81 o 
   2   0  20      207.74      201.74     91.45 o 
   4   0  20       33.82        1.55     90.01 o 
   6   0  20       82.61       82.25     94.35 o 
   8   0  20        8.34      -27.56    139.75 o 
  10   0  20        1.31       20.28    161.15 o 
 -15   1  20        2.68      -36.96     69.08 o 
 -14   1  20       14.57      -27.12     67.30 o 
 -13   1  20        6.35      -46.38     65.89 o 
 -12   1  20       14.79       80.10     67.57 o 
 -11   1  20        0.37       80.14     66.14 o 
 -10   1  20        1.23      -57.63     61.65 o 
  -9   1  20       24.41       -3.55     61.51 o 
  -8   1  20        1.45       -0.56     59.76 o 
  -7   1  20        0.55       37.26     70.05 o 
  -6   1  20        1.70       -5.72     65.77 o 
  -5   1  20       16.72        8.69     60.07 o 
  -4   1  20       13.54      -29.23     59.08 o 
  -3   1  20      272.82      255.66     65.10 o 
  -2   1  20        5.15       44.40     58.92 o 
  -1   1  20       73.76      -12.99     58.31 o 
   0   1  20       33.69      -38.77     57.56 o 
   1   1  20        0.40       36.50     55.41 o 
   2   1  20       86.39       86.50     59.06 o 
   3   1  20       54.20       37.30     57.73 o 
   4   1  20       68.31       85.63     63.78 o 
   5   1  20      133.36      110.12     71.04 o 
   6   1  20        0.32        4.81     70.26 o 
   7   1  20        8.33       70.68     74.03 o 
   8   1  20       20.99       35.18     81.86 o 
   9   1  20        2.92      -28.35     84.13 o 
  10   1  20        0.13        3.85     87.22 o 
  11   1  20        8.85       14.09    102.68 o 
 -14   2  20        6.14       82.41    126.81 o 
 -13   2  20        0.79       -2.35     94.75 o 
 -12   2  20        0.16       32.60     93.05 o 
 -11   2  20        3.65       82.67     96.63 o 
 -10   2  20       16.60      -18.17     88.31 o 
  -9   2  20       23.31      -25.46     88.66 o 
  -8   2  20       28.10      -54.27     73.67 o 
  -7   2  20       59.93       62.78     89.03 o 
  -6   2  20       22.16      -40.60     74.67 o 
  -5   2  20       89.11       83.70     78.63 o 
  -4   2  20        0.05      -40.51     74.73 o 
  -3   2  20       11.46      -73.93     73.93 o 
  -2   2  20        5.90       -8.08     69.05 o 
  -1   2  20        6.61      -67.58     67.58 o 
   0   2  20       35.58       13.40     65.77 o 
   1   2  20        4.71       33.17     73.34 o 
   2   2  20       62.55       25.97     76.15 o 
   3   2  20        4.46      -15.89     75.08 o 
   4   2  20       23.70       12.71     76.80 o 
   5   2  20       27.40      -18.67     76.94 o 
   6   2  20        0.59      -32.21     77.39 o 
   7   2  20      136.15       64.93     84.38 o 
   8   2  20       41.71      -76.77     80.46 o 
   9   2  20        2.92       -3.41    109.35 o 
  10   2  20        0.98      -24.47    139.94 o 
 -11   3  20        0.82      -32.16     90.38 o 
 -10   3  20       13.10       -4.16     91.63 o 
  -9   3  20       10.75       45.64     89.85 o 
  -8   3  20        0.03      -43.79    173.11 o 
  -7   3  20        9.09        2.28     90.31 o 
  -6   3  20        1.99       32.10     92.86 o 
  -5   3  20        1.75      -30.71     79.19 o 
  -4   3  20        1.66        7.23     81.14 o 
  -3   3  20       51.38        1.10     80.75 o 
  -2   3  20       37.42       62.98     77.73 o 
  -1   3  20       16.89       14.53     75.90 o 
   0   3  20       28.88      -21.79     76.68 o 
   1   3  20        0.06       41.46     78.61 o 
   2   3  20      126.28      169.02     83.70 o 
   3   3  20       24.21       74.53     80.95 o 
   4   3  20       32.87       51.90     81.70 o 
   5   3  20       52.80      163.56     86.12 o 
   6   3  20       64.78       23.10     84.59 o 
   7   3  20        6.92      -42.05     83.47 o 
   8   3  20        0.60       54.70    235.99 o 
  -7   4  20       71.78       -3.38     96.91 o 
  -6   4  20        4.87       43.96     86.56 o 
  -5   4  20      118.23      156.85     89.15 o 
  -4   4  20       31.37        0.80     82.84 o 
  -3   4  20       11.44      121.65     84.15 o 
  -2   4  20       12.74       -7.59     78.97 o 
  -1   4  20        1.78        7.66     80.93 o 
   0   4  20        3.86       -1.80     80.47 o 
   1   4  20       20.03       13.45     80.42 o 
   2   4  20        2.64      -29.43     80.86 o 
   3   4  20       59.58       56.16    110.10 o 
 -13   0  21       13.18       -5.26     95.82 o 
 -11   0  21       28.22       12.50     95.83 o 
  -9   0  21       41.98       97.70     93.11 o 
  -7   0  21        1.75      -35.57    115.58 o 
  -5   0  21       37.87       61.60     92.08 o 
  -3   0  21      281.51      297.72     98.79 o 
  -1   0  21      227.38      121.40     93.62 o 
   1   0  21      305.27      263.05     97.71 o 
   3   0  21      186.14      304.36    107.33 o 
   5   0  21       17.70      -89.52     89.52 o 
   7   0  21       22.62       -7.83    147.87 o 
   9   0  21        0.18      141.85    171.08 o 
 -14   1  21       17.66       57.82     94.18 o 
 -13   1  21        3.87       -1.10     68.46 o 
 -12   1  21        6.53       49.85     68.61 o 
 -11   1  21       28.63       46.99     66.08 o 
 -10   1  21       93.71       82.83     67.15 o 
  -9   1  21        8.62       39.81     64.63 o 
  -8   1  21       20.24       -9.98     72.35 o 
  -7   1  21        0.56      -44.53     68.78 o 
  -6   1  21       31.06       58.63     63.69 o 
  -5   1  21        4.71       39.37     62.33 o 
  -4   1  21       12.00      -60.24     60.24 o 
  -3   1  21        1.13      -27.44     59.85 o 
  -2   1  21       15.87       -8.11     59.70 o 
  -1   1  21       34.89       38.30     62.20 o 
   0   1  21        1.00      -20.13     61.62 o 
   1   1  21       12.03       59.41     63.32 o 
   2   1  21       75.70       49.73     68.99 o 
   3   1  21       44.17       -9.11     69.01 o 
   4   1  21        2.29       -0.08     64.01 o 
   5   1  21       58.53       21.24     70.93 o 
   6   1  21        0.11      -15.38     71.96 o 
   7   1  21        3.52       65.98     75.66 o 
   8   1  21        1.36       28.73    100.30 o 
   9   1  21        2.17       17.78    107.98 o 
  10   1  21        3.69       38.19    207.60 o 
 -12   2  21        5.61      -22.07     97.92 o 
 -11   2  21       17.02       11.18     96.48 o 
 -10   2  21        4.32      -45.79     93.88 o 
  -9   2  21        0.26       81.54     95.91 o 
  -8   2  21        0.63       -4.97     78.72 o 
  -7   2  21       12.11      -55.25     78.18 o 
  -6   2  21        0.44      -75.49     75.49 o 
  -5   2  21       38.69      -45.02     76.44 o 
  -4   2  21       16.59       -9.41     78.89 o 
  -3   2  21       71.02      113.62     83.02 o 
  -2   2  21       23.73        5.02     80.10 o 
  -1   2  21        0.77       14.71     81.73 o 
   0   2  21        5.25      -49.81     79.77 o 
   1   2  21       22.90       50.07     96.22 o 
   2   2  21       13.82        2.36     84.65 o 
   3   2  21        0.06       -2.99     85.71 o 
   4   2  21        5.39       22.65     89.27 o 
   5   2  21       29.45       86.66     92.27 o 
   6   2  21       39.18      -87.78     87.78 o 
   7   2  21        0.16      -32.14     92.02 o 
   8   2  21       11.79      -22.72     94.80 o 
 -10   3  21        2.88      -70.65    111.22 o 
  -9   3  21        2.82       80.45     94.54 o 
  -8   3  21        0.54       -4.32     95.34 o 
  -7   3  21       54.53       25.57     95.66 o 
  -6   3  21        3.59       -0.14     94.63 o 
  -5   3  21       78.65       -4.53     95.13 o 
  -4   3  21       23.43       46.47     96.41 o 
  -3   3  21      103.83      148.29    100.12 o 
  -2   3  21       32.34        8.74     85.23 o 
  -1   3  21       35.46       54.03     87.35 o 
   0   3  21       27.38       22.57     85.44 o 
   1   3  21       11.91       85.91     82.47 o 
   2   3  21        0.00       -0.30     81.22 o 
   3   3  21        0.31      -75.50     79.17 o 
   4   3  21        5.32       19.18     84.91 o 
   5   3  21       26.07       66.12     86.39 o 
   6   3  21        2.93      -14.91    149.78 o 
 -12   0  22       95.62      146.59    105.58 o 
 -10   0  22       23.91       71.44     97.36 o 
  -8   0  22       11.06       55.85    125.27 o 
  -6   0  22        3.99      -20.90     94.00 o 
  -4   0  22        9.20       18.42     92.31 o 
  -2   0  22      285.04      204.92    101.70 o 
   0   0  22       66.16      -87.25     87.25 o 
   2   0  22       24.30       55.89     96.09 o 
   4   0  22        3.74      -54.94     92.44 o 
   6   0  22       51.81       43.10    121.50 o 
   8   0  22       10.61       69.11    170.95 o 
 -12   1  22        0.31      -77.42     77.42 o 
 -11   1  22      105.33      193.77     84.33 o 
 -10   1  22        0.57      -43.52     66.45 o 
  -9   1  22       13.98       25.14     75.90 o 
  -8   1  22       15.50       40.47     74.32 o 
  -7   1  22        0.02      -54.33     64.73 o 
  -6   1  22        2.94       15.02     65.55 o 
  -5   1  22       32.83      -17.72     65.52 o 
  -4   1  22        4.98       22.22     64.23 o 
  -3   1  22       21.70       -5.78     75.13 o 
  -2   1  22       19.23      -15.11     75.64 o 
  -1   1  22       26.32       62.62     76.92 o 
   0   1  22       50.92       86.95     77.85 o 
   1   1  22       15.68       93.97     86.09 o 
   2   1  22        0.95       14.41     84.68 o 
   3   1  22        5.72      -29.26     85.06 o 
   4   1  22       13.73      111.34    103.80 o 
   5   1  22      121.04       74.12    103.73 o 
   6   1  22        1.22      -96.78     96.78 o 
   7   1  22      126.96      285.44     98.97 o 
   8   1  22       11.93      178.67    142.75 o 
 -11   2  22       48.77      130.44    127.48 o 
 -10   2  22       22.59      106.00    101.17 o 
  -9   2  22        0.47      -23.67     94.87 o 
  -8   2  22        2.74       27.82     99.71 o 
  -7   2  22       15.23      -55.76     79.51 o 
  -6   2  22       41.99       -1.72     82.27 o 
  -5   2  22        3.96       23.06     83.22 o 
  -4   2  22        5.58       -3.43     83.25 o 
  -3   2  22       58.97      107.55     86.65 o 
  -2   2  22        6.58       -0.26     84.37 o 
  -1   2  22       38.12      -40.86     82.38 o 
   0   2  22        6.34       36.69     85.68 o 
   1   2  22       12.49       15.01    100.00 o 
   2   2  22      109.89       91.40    104.50 o 
   3   2  22        4.15      -26.14     99.68 o 
   4   2  22       93.30      193.40    110.72 o 
   5   2  22        7.14       60.78     95.62 o 
   6   2  22        1.82       11.58     93.26 o 
   7   2  22       10.74      -33.43    224.25 o 
  -7   3  22        3.69       92.56    100.81 o 
  -6   3  22      146.83      196.28    104.29 o 
  -5   3  22       10.23      -40.85     96.82 o 
  -4   3  22        5.01      -14.46    108.23 o 
  -3   3  22        8.96      122.16    102.13 o 
  -2   3  22       36.15      169.77    105.72 o 
  -1   3  22        0.02       58.68    101.50 o 
   0   3  22       15.66       20.66    118.78 o 
   1   3  22       27.62       27.44    103.27 o 
   2   3  22       45.73      -43.70    101.51 o 
   3   3  22       13.08      -28.13    109.94 o 
 -11   0  23       45.19       97.46    105.62 o 
  -9   0  23       58.80       65.93    132.32 o 
  -7   0  23      286.38      402.34    111.50 o 
  -5   0  23       84.65      138.25    103.34 o 
  -3   0  23       51.55       -8.48     95.98 o 
  -1   0  23       39.11       51.18     98.18 o 
   1   0  23       58.69       33.64     97.38 o 
   3   0  23       10.13       25.74     99.60 o 
   5   0  23      141.28      139.41    125.94 o 
 -11   1  23        8.55      -56.24    194.59 o 
 -10   1  23       26.20      -22.40     79.74 o 
  -9   1  23      100.68      121.02     96.02 o 
  -8   1  23       17.56       61.12     81.23 o 
  -7   1  23       12.86      -59.93     78.07 o 
  -6   1  23        1.28      -35.01     79.27 o 
  -5   1  23        0.70       -3.66     79.17 o 
  -4   1  23        2.32      -36.59     79.02 o 
  -3   1  23       11.88      -30.95     77.44 o 
  -2   1  23       42.29       79.98     80.74 o 
  -1   1  23       65.19      105.55     91.48 o 
   0   1  23       27.24      -10.86     86.92 o 
   1   1  23      219.07      311.47     97.80 o 
   2   1  23       46.30       40.15     90.01 o 
   3   1  23       10.28       27.42     89.04 o 
   4   1  23        0.01      -90.51     99.83 o 
   5   1  23        0.09      -34.07    101.16 o 
   6   1  23       11.72     -114.87    130.37 o 
  -9   2  23        0.00      -16.33    125.80 o 
  -8   2  23        7.60       26.33    103.10 o 
  -7   2  23        8.95       19.50    100.74 o 
  -6   2  23        1.00       10.98     87.16 o 
  -5   2  23        1.83       16.37     87.56 o 
  -4   2  23        4.91       -0.75     84.28 o 
  -3   2  23        0.45       29.38     87.79 o 
  -2   2  23       38.07      -67.58     84.80 o 
  -1   2  23        0.23       62.04     89.62 o 
   0   2  23        5.13      -70.02     87.00 o 
   1   2  23        6.24       34.62    103.33 o 
   2   2  23       85.24      137.62    108.66 o 
   3   2  23        6.26       58.22    104.90 o 
   4   2  23       25.12       99.45    140.09 o 
  -8   0  24        7.78      -45.35    102.72 o 
  -6   0  24       42.39       95.88    106.15 o 
  -4   0  24       76.95       93.53    104.70 o 
  -2   0  24       19.19       36.75     98.95 o 
   0   0  24        0.01      -64.11     97.45 o 
   2   0  24       57.40      -96.27     96.27 o 
   4   0  24        8.80     -147.59    181.58 o 
  -8   1  24       55.81       53.79     85.96 o 
  -7   1  24       19.67       72.78     85.50 o 
  -6   1  24      134.58      172.47     87.16 o 
  -5   1  24        6.01       32.16     92.83 o 
  -4   1  24        4.50      -87.17     87.17 o 
  -3   1  24        6.52       -5.02     89.66 o 
  -2   1  24        3.17      -31.11     88.91 o 
  -1   1  24       43.29       30.29     92.99 o 
   0   1  24        0.23        3.97     91.00 o 
   1   1  24        0.82       84.49     92.98 o 
   2   1  24        8.29      -23.20     91.59 o 
   3   1  24       39.40       52.00    110.39 o 
  -5   2  24       38.70      221.19    185.23 o 
  -4   2  24        1.42       22.42    102.76 o 
  -3   2  24        0.31      -31.32     90.89 o 
  -2   2  24       16.09       35.35     92.13 o 
  -1   2  24       28.53       71.28    108.47 o 
   0   2  24        8.19     -172.77    172.77 o 
  -5   0  25      121.59      300.57    208.92 o 
  -3   0  25        2.22       67.89    108.05 o 
  -1   0  25      118.03       18.23    103.17 o 
                                                 
